# Supplementary material for: Grafting Triggers Differential Responses between Scion and Rootstock
Source: PLoS One. 2015 Apr 13;10(4):e0124438. doi: 10.1371/journal.pone.0124438 (PMC4395316; doi:10.1371/journal.pone.0124438)
Supplement: S1 Table — (XLSX) [file pone.0124438.s003.xlsx]

## Sheet: 840 differentially probesets 
Differentially regulated probe sets with ≥2 fold change expression difference at p ≤ 0.05, between scion vs. rootstock in flower bud and/or leaf
Biological function (MapMan)	Putative gene function	GeneID	Probesets	Scion vs Rootstock
				Flower bud	Leaf	P-value (Corrected)
Stress (Biotic/ Abiotic)	Heat shock protein-related	at5g47600	248752_at	-1.47782	2.055	5.81e-07
	Heat shock protein-DNAJ	at5g23240	249850_at	1.79996	2.22312	0.0137459
	Major latex protein-related	at4g23680	254234_at	-1.04117	3.61289	3.58e-06
	MLP-like protein 423 (MLP423)	at1g24020	263034_at	-1.14559	2.07134	0.00870196
	Wound-responsive family protein	at4g10270	255807_at	-2.22044	-1.47584	0.000426
	Major latex protein-related (MLP-related)	at3g26450	256880_at	2.00557	-1.06596	0.000579
	Regulation of plant-type hypersensitive response	at2g24550	263799_at	2.2384	-1.2224	0.000129
	Suppressor of MAX2 1 (SMAX1), heat shock protein-related	at5g57710	247874_at	2.3925	-1.0831	0.000114
	Low temperature and salt responsive protein	at2g38905	266143_at	3.37289	-1.16058	0.00408489
	Bet v I allergen family protein	at1g23130	264899_at	4.90556	-1.32872	0.00117313
	Responsive to ABA 18 (RAB18)	at5g66400	247095_at	20.0052	1.59063	0.00380632
	Regulation of plant-type hypersensitive response	at2g21560	263545_at	3.39224	-1.03715	0.0196464
	Response to abscisic acid stimulus	at3g20300	257672_at	2.25231	1.25761	0.000493
	Response to oxidative stress	at2g21640	263515_at	1.77471	2.16608	0.0344763
	Response to karrikin	at5g48540	248686_at	-1.25143	-2.73944	0.0102714
	Response to karrikin	at5g42900	249174_at	-1.05911	9.91038	0.00202579
	Regulation of plant-type hypersensitive response	at5g40450	249378_at	-1.5089	-2.60102	0.000579
	Late upregulated in response to hyaloperonospora parasitica (LURP1)	at2g14560	265837_at	1.64094	-2.74651	0.0201615
	Response to karrikin	at3g44450	252661_at	1.49281	-2.8905	0.00076
	VQ motif-containing protein, response to UV-B	at2g22880	266800_at	-1.11452	-2.10703	0.0207947
	Phosphorylase family protein, response to wounding	at4g24350	254150_at	-1.09616	-4.21809	0.00223681
	Response to oxidative stress	at1g52200	259841_at	-1.10836	-2.36336	0.0132676
	Transmembrane receptor, defence response	at5g45000	248971_at	-1.11009	-2.21685	0.0142076
	Response to absence of light	at1g13990	262607_at	4.69853	1.09508	0.00598159
	Response to oxidative stress	at1g72060	256337_at	4.58298	1.13786	0.00731424
	Defence response to fungus	at1g67865	260012_at	2.26902	-1.50457	0.000652
	Regulation of plant-type hypersensitive response	at1g64370	259765_at	7.40348	-1.59563	0.00312469
	Regulation of defense response	at5g44580	249010_at	2.76757	-1.60188	0.00185971
	Regulation of plant-type hypersensitive response	at5g04080	250881_at	2.73506	1.86971	0.00408954
	Response to oxidative stress	at1g64360	259766_at	2.20429	-1.23533	0.0137459
	Response to oxidative stress	at5g59080	247754_at	2.54702	-1.27589	0.000162
	Response to salt stress	at5g02020	251039_at	7.90959	1.72558	0.00732696
	Defense response to fungus	at1g15010	260744_at	2.30895	1.8921	0.0114408
	Disease resistance-responsive (dirigent-like protein) family protein	at3g13662	257570_at	-2.60524	-1.07032	0.000134
	Pathogenesis-related gene 5 (PR5)	at1g75040	259925_at	-2.59879	-5.76319	0.0111005
	Disease resistance response	at3g13660	256782_at	-2.50357	1.09967	0.000818
	NDR1/HIN1-like 3 (NHL3)	at5g06320	250676_at	-2.23133	1.1306	0.00557641
	Disease resistance-responsive family protein / dirigent family protein	at4g11190	254907_at	-2.03272	-1.20921	0.000119
	Disease resistance response	at3g13650	256781_at	-2.00425	-1.13063	0.000207
	UDP-glucosyl transferase 73C6 (UGT73C6)	at2g36790	265200_s_at	2.60132	1.96425	0.0218938
	Acetyl CoA:(Z)-3-hexen-1-ol acetyltransferase (CHAT)	at3g03480	259054_at	2.8652	3.37815	0.00140248
	NHL1	at3g11660	259102_at	3.03261	-1.37451	0.00144271
	Trypsin and protease inhibitor family protein	at1g72290	259799_at	6.77269	-1.02279	0.00201322
	Lipase class 3 family protein	at3g48080	252403_at	-1.18103	-2.15001	0.0139546
	Arabidopsis thaliana basic chitinase (ATHCHIB)	at3g12500	256243_at	1.71738	2.3095	0.0271627
	Pathogenesis-related 4 (PR4); chitin binding	at3g04720	258791_at	1.89525	-4.19753	0.0240965
	Chitinase	at1g02360	259443_at	-1.07182	-2.19568	0.00341558
	Transferase family protein	at5g17540	246437_at	-1.84498	-2.91985	0.0248669
	Pathogen and circadian controlled 1 (PCC1)	at3g22231	256766_at	-1.14287	-3.81139	0.00275628
	Low-molecuylar-weight cysteine-rich 69 (LCR69)	at2g02100	266119_at	-1.38398	2.10265	0.0129233
	Low-molecuylar-weight cysteine-rich 66 (LCR66)	at1g61070	259719_at	-1.55488	3.4568	0.000113
	Homolog of RPW8 4 (HR4)	at3g50480	252170_at	-1.38583	-2.15173	0.00319789
	Thaumatin-like protein 3 (ATLP-3)	at1g75030	259987_at	-1.17877	-2.15002	0.000526
	Protease inhibitor	at2g38870	266168_at	1.05387	2.38716	0.0244612
	Arabidopsis thaliana phloem protein 2 A5 (ATPP2-A5)	at1g65390	264153_at	-1.07726	-3.12448	0.0041053
	Arabidopsis thaliana phloem protein 2 A5 (ATPP2-A5)	at1g65390	264213_at	-1.47249	-2.23803	0.0103078
	Thionin 2.1 (THI2.1)	at1g72260	259802_at	1.39047	5.96057	0.00558802
	AVRRPT2-induced gene 2 (AIG2)	at3g28930	258002_at	-1.31297	-2.40882	0.00357413
	Resistance to leptosphaeria maculans 3 (RLM3)	at4g16990	245460_at	-1.02991	-2.11781	9.57e-05
	Receptor Like Protein 23 (AtRLP23)	at2g32680	267546_at	-1.01881	-2.25735	0.0097875
	Disease resistance protein (TIR-NBS class), apoptosis	at3g04210	258537_at	-1.15126	-2.30535	0.00064
	Receptor Like Protein 46 (AtRLP46)	at4g04220	255319_at	-1.4893	-2.95769	0.0168204
	Disease resistance protein (TIR class)	at1g52900	260204_at	1.01757	2.02687	0.0223485
	Plant defensin 1.2b (PDF1.2b)	at2g26020	257365_x_at	-1.09015	-3.34709	0.0126915
	Plant defensin 1.2A (PDF1.2A)	at5g44420	249052_at	-1.10628	-5.12307	0.00883159
	Response to cyclopentenone	at2g31945	263475_at	9.34235	5.47793	0.0243648
	Response to sucrose stimulus	at5g57785	247882_at	1.62763	5.88923	0.000314
	Transducin/WD40 repeat-like superfamily protein	at1g78070	262164_at	2.6178	-1.28154	0.0141219
	Thiol-disulphide oxidoreductase (DCC)	at1g52590	262160_at	2.23919	-1.13501	0.000909
	Pentatricopeptide (PPR) repeat-containing protein	at1g07590	261438_at	3.26918	-1.0384	0.00547784
	Defensin-like (DEFL) family protein	at3g59930	251438_s_at	1.69414	9.87858	0.0175568
Development	Apical meristem formation protein-related	at1g60240	264269_at	-2.92014	1.20734	0.000155
	Tetratricopeptide repeat (TPR)-like superfamily protein	at5g44330	249041_at	-2.67862	1.13917	0.000194
	Speckle-type POZ protein-related	at3g56230	251723_at	-2.64484	1.28361	0.000641
	Nodulin MtN3 family protein	at4g10850	254956_at	-2.57451	1.26398	4.25e-05
	Squamosa promoter-binding protein-like 15 (SPL15)	at3g57920	251560_at	-2.47659	1.84841	0.000235
	Haloacid dehalogenase-like hydrolase family protein	at5g59490	247727_at	-2.46728	-1.03985	0.000182
	Hydroxyproline-rich glycoprotein family protein	at5g09520	250541_at	-2.42199	1.5923	0.00189756
	NAC (No Apical Meristem) domain transcriptional regulator	at1g60300	264273_s_at	-2.33595	-1.0601	0.000263
	Squamosa promoter-binding protein-like 10 (SPL10)	at1g27370	264489_at	-2.28528	1.03346	4.75e-06
	Embryo defective 2795 (EMB2795)	at2g32590	267118_at	-2.28218	-1.00606	0.000133
	Nodulin MtN3 family protein	at5g50790	248496_at	-2.25119	1.3527	6.38e-05
	Male-sterile 5 ( MS5)	at4g20900	254435_at	-2.23071	-1.10509	0.000884
	Prohibitin 5 (ATPHB5)	at5g14300	250171_at	-2.22563	-1.04436	0.000707
	Tapetum-specific protein-related	at4g20420	254465_at	-2.20192	7.15119	0.00424252
	Maternal effect embryo arrest 26 (MEE26)	at2g34870	267431_at	-2.11925	1.13355	0.000533
	Nodulin MtN3 family protein	at5g53190	248245_at	-2.11081	1.65933	1.55e-05
	Hydroxyproline-rich glycoprotein family protein	at3g02120	258859_at	-2.07239	1.77886	0.00620996
	Band 7 family protein	at3g01290	259272_at	2.0032	-2.14496	0.00477428
	Scarecrow-like 5 (SCL5)	at1g50600	261860_at	2.0135	1.05819	0.0289713
	Cupin family protein	at2g28680	257442_at	2.02067	1.00619	6.43e-05
	Predicted eukaryotic LigT, similar to RNA binding / catalytic	at3g16220	258049_at	2.02188	-1.16187	0.000649
	Putative membrane lipoprotein	at5g17340	250091_at	2.03874	-1.05007	1.98e-06
	Tetraspanin11 (TET11)	at1g18520	261670_at	2.08231	-1.09297	0.0114915
	Nodulin family protein	at2g28120	266140_at	2.1225	1.78408	0.00184922
	Scarecrow-like 1 ( SCL1)	at1g21450	260878_at	2.16221	1.2708	0.00370219
	Nodulin MtN21 family protein	at4g28040	253829_at	2.29491	3.13245	0.00905204
	Arabidopsis NAC domain containing protein 2 (ANAC002)	at1g01720	261564_at	2.31155	1.41046	0.00524968
	Nodulin MtN21 family protein	at4g08290	255129_at	2.36923	-1.08403	0.0163021
	Family II extracellular lipase	at1g20120	261222_at	2.45826	2.03395	0.000781
	Ripening-responsive protein	at5g65380	247193_at	2.59176	1.15721	0.000321
	Patatin-like protein 4 (PLP4)	at4g37050	246241_at	2.76013	-1.07623	0.000527
	Alpha/beta-Hydrolases superfamily protein	at5g22460	249917_at	2.77128	1.74158	0.00734226
	Sulphur deficiency-induced 1 (ATSDI1 )	at5g48850	248676_at	2.8155	1.88701	0.00352525
	Nodulin MtN3 family protein	at3g48740	252327_at	2.90082	-1.00829	0.00258795
	Phytosulfokine 4 precursor (ATPSK4); growth factor	at3g49780	252234_at	2.94162	1.75404	0.00869484
	Arabidopsis homolog of Medicago truncatula 3 (MTN3)	at5g23660	249800_at	2.97236	-1.05813	0.00607434
	Extracellular lipase 4 (EXL4)	at1g75910	262674_at	3.00297	1.01832	5.75e-05
	Phospholipase A 2A (PLA2A)	at2g26560	245038_at	3.14517	-1.40905	0.0149181
	Phytosulfokine 5 precursor (ATPSK5); growth factor	at5g65870	247109_at	3.21462	1.49947	0.0343389
	Late embryogenesis abundant protein (LEA) family protein	at2g03850	263363_at	3.25511	1.16848	0.000134
	Arabidopsis NAC domain containing protein18 (ATNAC18)	at1g52880	260156_at	3.27981	-1.16109	0.00541882
	Embryo-abundant protein-related	at3g61210	251360_at	3.30724	-1.35974	6.27e-05
	Extracellular lipase 6 (EXL6)	at1g75930	262675_at	3.39677	-1.03799	1.23e-05
	Late embryogenesis abundant 14 (LEA14)	at1g01470	259426_at	3.55642	-1.18492	0.00446566
	Terminal flower 1 ( TFL1)	at5g03840	250869_at	3.73303	1.40431	0.0031298
	Late embryogenesis abundant protein like (TM10)	at2g41280	266392_at	4.00723	1.09232	0.00819283
	Responsive to desiccation 26 (RD26)	at4g27410	253872_at	4.04408	-1.18202	0.00717174
	Arabidopsis NAC domain containing protein 19 (ATNAC19)	at1g52890	260203_at	4.21252	1.01689	0.0114091
	Alpha/beta-Hydrolases superfamily protein	at1g73480	245734_at	4.31161	-1.57983	0.00202609
	LEA group 1 domain-containing protein	at2g35300	266544_at	6.11721	1.66683	0.027241
	Senescence- associated gene 21 (SAG21)	at4g02380	255479_at	6.59873	-1.57205	0.0126375
	Rapid alkalinization factor (RALF) family protein	at4g14020	245385_at	8.03486	1.47677	0.0111018
	Late embryogenesis abundant protein	at1g52690	262128_at	13.5918	7.87225	0.0010227
	Arabidopsis NAC domain containing protein 6 (ATNAC6)	at5g39610	249467_at	16.4195	1.84381	0.00536497
	Squamosa promoter binding protein-like 4 (SPL4)	at1g53160	261375_at	-1.07301	2.47005	0.000421
	Protodermal factor 1 (PDF1)	at2g42840	263979_at	-1.26094	4.09489	0.00284394
	Apetala1 (AP1)	at1g69120	259372_at	-1.18826	2.33684	5.81e-07
	Embryo-abundant protein-related	at4g22530	254318_at	1.08578	-2.95637	0.0211413
	Sepallata 2 (SEP2)	at3g02310	259124_at	1.21358	3.51205	5.81e-07
	ATA20	at3g15400	258392_at	1.44885	2.33579	5.29e-05
	Vegetative cell expressed1 (AtVEX1)	at5g62850	247424_at	1.05329	-2.16462	0.000851
	Male sterility 2 (MS2)	at3g11980	256662_at	-1.45177	2.68133	0.000141
	Nodulin MtN21 family protein	at4g08300	255127_at	1.13381	-2.36353	0.003744
	Regulation of flower development	at2g38160	267146_at	-2.43748	1.0746	0.000393
	Regulatory components of ABA-receptor 2 (RCAR2)	at4g01026	255602_at	2.02934	1.10781	0.00523175
	Pollen tube development	at3g05770	258739_s_at	2.00967	1.09827	0.00150472
	Sexual reproduction	at1g23570	257402_at	5.23126	-1.00891	5.74e-05
	Response to brassinosteroid stimulus	at5g57340	247903_at	3.15072	1.76199	0.00348159
	Embryo sac egg cell differentiation	at1g48580	261302_at	-2.20968	1.00442	4.67e-05
	pollen sperm cell differentiation, D Nuclduo1-activateeic acid binding protein 1 (DAN1)	at3g04620	258840_at	-2.10006	1.8148	1.71e-05
	ARGOS-like (ARL)	at2g44080	267230_at	4.44913	-1.14968	0.00202848
	Light sensitive hypocotyls 10 (LSH10)	at2g42610	263498_at	-2.94597	-1.04827	0.0364573
	Embryo sac development arrest 12 protein (EDA12)	at2g35950	263934_at	2.32841	1.47587	0.0111753
	Stomatal complex patterning	at1g80180	262049_at	5.13737	1.13156	0.00110103
	Root hair cell differentiation	at3g12540	256283_at	-2.77784	1.11092	0.000671
	Response to chitin	at2g41640	245119_at	2.8428	1.4408	0.0108315
	Light sensitive hypocotyls 5 (LSH5)	at5g58500	247827_at	-2.33597	-1.0436	9.42e-06
	Cytokinesis by cell plate formation	at1g23790	265171_at	-2.03268	1.42906	0.0013271
	Late embryogenesis abundant (LEA) domain-containing protein	at2g03740	264039_at	2.18188	-1.0074	2.82e-05
	Glycine-rich cell wall protein-related	at4g18280	254667_at	2.28357	-1.09891	0.00223944
	Glycine-rich protein19 (GRP19)	at5g07550	250610_at	2.81885	-1.12833	8.55e-06
	Rubber elongation factor protein (REF)	at2g47780	266503_at	2.83499	2.22186	0.0038102
	Glycine-rich protein 18 (GRP18)	at5g07520	250636_at	2.83957	1.13406	0.000161
	Glycine-rich protein 14 (GRP14)	at5g07510	250635_at	3.56356	1.0097	0.000148
	Glycine-rich protein 17 (GRP17)	at5g07530	250637_at	3.90468	1.01452	4.21e-05
	Glycine-rich protein 20 (GRP20)	at5g07560	250639_at	5.40118	-1.42251	8.48e-05
	Indoleacetic acid biosynthetic process	at5g45480	248942_at	-1.35387	-2.04468	0.00067
	Glucosinolate biosynthetic process	at3g45160	252612_at	1.03745	-9.19674	0.000369
	Pollen exine formation	at5g16920	246416_at	-1.55464	5.49182	0.000626
	Ovule development	at5g22430	249939_at	-1.24402	3.53897	0.000314
	Indoleacetic acid biosynthetic process	at5g19240	249918_at	-2.33631	-2.15994	0.0194807
	Indoleacetic acid biosynthetic process	at2g30990	267199_at	-1.3645	-2.08759	0.0119795
	Embryo defective 3009 (EMB3009)	at5g23940	249813_at	-1.11864	2.3883	0.000119
	Abscisic acid mediated signaling pathway	at2g38310	267034_at	-1.9466	-2.13011	0.00583012
	Angustifolia 3 (AN3) protein binding / transcription coactivator	at5g28640	246103_at	-1.62164	3.06146	4.03e-05
	Glycine-rich protein	at5g28630	246108_at	-1.14446	-3.12119	0.00284154
	Myo-inositol hexakisphosphate biosynthetic process	at5g50100	248537_at	2.84388	-1.0123	0.00313054
	Myo-inositol hexakisphosphate biosynthetic process	at3g12320	256266_at	2.08669	-1.19308	0.0160877
	Anaerobic respiration	at2g41730	260522_x_at	2.86427	1.33898	0.0233987
	SOUL heme-binding family protein	at1g78450	263133_at	-1.02442	-3.48549	0.0077502
	Diacylglycerol O-acyltransferase activity	at1g48300	262238_at	1.91054	2.78564	0.0165304
	ANAC083 (Arabidopsis NAC domain containing protein 83); transcription factor	AT5G13180	245987_at	4.59938	1.07173	0.0139411
	Phosphatidylinositol biosynthetic process	at5g18850	249978_at	2.04323	1.28527	0.0155398
Cell organisation	Kinesin motor protein-related	at1g72250	259851_at	-2.12705	1.28941	0.00116679
	ATP binding / microtubule motor	at5g23910	249809_at	-2.04442	1.2804	0.000463
	ATP binding / microtubule motor	at3g10310	259151_at	-2.02949	1.27381	0.000186
	Kinesin motor protein-related	at2g22610	265349_at	-2.02906	1.0567	0.000316
	Phragmoplast-associated kinesin-related protein 2 (PAKRP2)	at4g14330	245607_at	-2.02872	1.20626	0.000161
	AT14 A (integrin like protein)	at3g28290	256601_s_at	2.5442	5.23793	0.00189572
	Ankyrin (ANK)	at5g54610	248169_at	1.24031	-3.40615	0.0297027
	Accelerated cell death 6 (ACD6)	at4g14400	245265_at	1.00814	-3.27782	0.000981
	Ankyrin repeat family protein	at4g03450	255406_at	-1.07015	-2.96746	0.013711
	Pleiade (PLE); microtubule binding	at5g51600	248413_at	-1.63264	2.14761	0.000295
	Plant peptide containing sulfated tyrosine 1 (PSY1)	at5g58650	247793_at	2.57818	1.45863	0.0193676
	Spindle assembly	at2g16270	263607_at	-2.38066	1.19401	0.000346
	Putative fasciclin-like arabinogalactan protein 20 (FLA20)	at5g40940	249323_at	-2.59886	-1.17555	6.81e-05
Cell wall	Maternal effect embryo arrest 25 (MEE25)	at2g34850	267429_at	3.56989	1.28678	0.0118741
	Cellulose synthase (ATCSLA01)	at4g16590	245465_at	2.93332	1.94169	0.0463507
	Cellulose synthase; ATCSLB04	at2g32540	267115_s_at	4.39958	2.23029	0.0069598
	Arabinogalactan protein 2 (AGP2)	at2g22470	264005_at	2.11866	2.48179	0.00795964
	Leucine-rich repeat family protein (LRR)	at1g49490	262393_at	-2.50498	1.29634	0.00710956
	Beta-xylosidase 1 (BXL1)	at5g49360	248622_at	3.08726	3.82561	0.045061
	Polygalacturonase inhibiting protein 2 (PGIP2)	at5g06870	250669_at	-2.1519	-1.46861	0.000296
	Pectate lyase family protein	at3g24230	257243_at	-2.24864	-1.08165	0.000675
	Expansin-like B3 precursor (EXLB3)	at2g18660	266070_at	-4.10133	-4.75805	0.0256749
	Xyloglucosyl transferase	at3g48580	252320_at	6.65211	1.34387	0.0190469
	Arabidopsis thaliana expansin-like A1 (ATEXLA1)	at3g45970	252563_at	2.04619	3.56236	0.0427452
	Xyloglucan endotransglycosylase 3 (XTR3)	at5g57550	247866_at	2.21051	-1.00944	0.0148028
	Xyloglucan endotransglycosylase/hydrolase 3 (XTH3)	at3g25050	257102_at	11.1531	-1.00018	0.00534339
	Pectinacetylesterase family protein	at4g19420	254573_at	3.21514	1.92472	0.0095369
	Cell wall protein precursor	at2g20870	265441_at	-1.17082	5.35356	0.000242
	Arabinogalactan protein 1 (AGP1)	at5g64310	247279_at	-1.35125	2.03226	0.00451482
	Pectate lyase family protein	at5g63180	247377_at	1.26955	-3.18995	0.0139727
	JP630; polygalacturonase	at1g23760	265131_at	-1.9867	2.2377	0.00279491
	Xyloglucan endotransglycosylase 7 (XTR7)	at4g14130	245325_at	-1.36994	7.11519	0.0442177
	Touch 4 (TCH4)	at5g57560	247925_at	1.32297	2.31006	0.0325879
	Arabidopsis thaliana expansin A16 (ATEXPA16)	at3g55500	251791_at	1.17449	-2.34781	0.0128935
	Pectinesterase family protein	at1g05310	264573_at	1.47797	2.21944	0.0112631
	Glucuronoxylan metabolic process	at3g21710	257946_at	1.06238	2.42304	0.0029737
	Glucan endo-1,3-beta-glucosidase-like protein 3 (E13L3)	at5g08000	250565_at	-1.2943	2.77524	0.000244
	Pectinesterase family protein	at3g59010	251509_at	1.17185	-2.63786	0.000102
Cell division	at2g38620: Cyclin-dependent kinase B1;2(CDKB1;2); at3g54180: cyclin-dependent kinase B1;1 (CDKB1;1)	at2g38620,at3g54180	266401_s_at	-2.23874	1.13864	0.000151
	Transducin family protein	at1g15850	259494_at	-2.18506	-1.01226	0.000496
	Disruption of meiotic control 1 (DMC1)	at3g22880	256832_at	-2.08281	1.0232	0.00237324
Cell cycle	Cyclin B1;3 (CYCB1;3 )	at3g11520	259290_at	-2.22679	1.16008	0.000333
Transport	Amino acid transporter family protein	at5g38820	249535_at	-2.46472	-1.05447	0.000414
	Zinc ion transmembrane transporter (ZIP3)	at2g32270	266336_at	-2.19012	-1.02822	0.0171357
	Tonoplast intrinsic protein 4;1(TIP4;1)	at2g25810	266649_at	-2.00005	-1.735	0.0484448
	Chloride channel A (ATCLC-A)	at5g40890	249327_at	2.00855	2.01337	0.0087378
	Sugar transporter	at2g48020	265768_at	2.01023	-1.09216	0.000373
	MATE efflux protein-related	at5g52050	248392_at	2.0129	1.07191	0.040484
	Major facilitator superfamily protein, C2H2	AT3G05160	259310_s_at	2.05777	1.66465	0.0319971
	Amino acid permease 1 (AAP1)	at1g58360	256022_at	2.06591	1.32078	0.0053836
	MATE efflux family protein	at2g04050	263402_at	2.06982	2.03715	0.0251093
	ABC transporter family protein	at1g71960	260144_at	2.0938	-1.60632	0.0129445
	Lysine histidine transporter 2 (LHT2)	at1g24400	265002_at	2.14915	-1.06037	0.00577061
	ABC transporter family protein	at4g27420	253863_at	2.15048	-1.07645	0.000107
	Sugar transporter 2 (ATSTP2, STP2)	at1g07340	261072_at	2.16759	1.29288	0.000144
	Sucrose-proton symporter 2 (SUC2)	at1g22710	264204_at	2.19174	-1.23073	0.000588
	Arabidopsis thaliana organic cation/carnitine transporter 4 (ATOCT4)	at3g20660	256697_at	2.30596	1.14239	0.0163747
	Proton-dependent oligopeptide transport (POT) family protein	at3g53960	251916_at	2.31287	1.10239	0.00754806
	Arabidopsis thaliana oligopeptide transporter 9 (ATOPT9)	at5g53510	248274_at	2.34069	-1.15069	6.38e-05
	Purine permease 1 (PUP1)	at1g28230	245671_at	2.34592	1.43983	0.00575734
	Potassium channel in Arabidopsis thaliana 2 (KAT2)	at4g18290	254663_at	2.34657	-1.01236	0.0211324
	Patellin (PATL1)	at1g72150	259803_at	2.35257	1.09361	0.00155647
	Potassium channel tetramerisation domain-containing protein	at2g24240	265987_at	2.36725	1.64737	0.00686436
	Arabidopsis thaliana nitrate transporter 1:2 (ATNRT1:2)	at1g69850	260414_at	2.40836	1.14488	0.00124849
	Heavy-metal-associated domain-containing protein	at2g36950	263866_at	2.42252	1.18621	0.0354137
	Purine permease 10 (PUP10)	at4g18210	254657_s_at	2.5086	1.31306	0.0202042
	Lysine and histidine specific transporter	at1g25530	255726_at	2.55223	1.1092	0.000596
	ERD (early response to dehydration) six-like 1, ESL1	at1g08920	264652_at	2.56109	1.43281	0.00459586
	Major facilitator superfamily protein, C2H2	at3g05400	259133_at	2.6488	3.09753	0.00101377
	Lysine histidine transporter1 (LHT1)	at5g40780	249346_at	2.67627	-1.52529	0.0158511
	ABC transporter family protein	at3g21090	256970_at	2.69972	1.74221	0.000641
	Sugar transporter family13 (STP13), (MSS1)	at5g26340	246831_at	2.75732	-1.39029	0.0311505
	Copper transporter 2 (COPT2)	at3g46900	252502_at	2.81358	1.43664	0.0354921
	Copper transporter 3 (COPT3)	at5g59040	247759_at	2.82491	-1.11439	0.000444
	Proton-dependent oligopeptide transport (POT) family protein	at1g59740	262912_at	2.88114	-1.73471	0.0211027
	Proton-dependent oligopeptide transport (POT) family protein	at5g62680	247440_at	2.96449	-1.22048	0.00517014
	Arabidopsis thaliana organic cation/carnitine transporter 1 (AtOCT1)	at1g73220	260097_at	2.97174	1.01397	6.35e-05
	Arabidopsis thaliana arabidopsis H(+)-ATPase (ATAHA3)	at5g57350	247902_at	3.01066	-1.1616	0.000607
	Nitrate transporter (NTP2)	at2g26690	267612_at	3.07476	1.40809	0.00765846
	Peptide transporter 1 (PTR1)	at3g54140	251882_at	3.10967	1.16518	0.0028579
	Proton-dependent oligopeptide transport (POT) family protein	at4g21680	254396_at	3.1448	2.78389	0.00760363
	ABC transporter family protein	at3g25620	256757_at	3.16594	-1.35171	0.00251871
	Yellow stripe like 3 (YSL3)	at5g53550	248276_at	3.24451	-1.18563	0.00126848
	Nitrate transporter (NTP3)	at3g21670	258181_at	3.37816	1.42793	0.00414466
	Tonoplast dicarboxylate transporter (TDT)	at5g47560	248756_at	3.98634	-1.24321	0.00295135
	Proton-dependent oligopeptide transport (POT) family protein	at5g14940	246566_at	4.08886	1.03179	0.00749879
	SFP1	at5g27350	246781_at	7.50626	1.81193	0.00118688
	Cationic amino acid transporter 6 (CAT6)	at5g04770	250860_at	1.20333	2.26225	0.0139937
	Sulfate transmembrane transporter (SULTR4;2)	at3g12520	256244_at	1.23953	2.24669	0.0010152
	HMA2; cadmium-transporting ATPase	at4g30110	253657_at	-1.02509	-2.69434	0.00132615
	ABC transporter family protein	at1g51460	260515_at	1.10285	2.20822	0.00186896
	Tonoplast intrinsic protein 2;2 (TIP2;2)	at4g17340	245399_at	1.44663	-2.00666	9.84e-05
	Autoinhibited CA2+ -ATPase, isoform 8 (ACA8)	at5g57110	247937_at	-1.02009	2.26753	0.000386
	at2g46440:Cyclic nucleotide-gated channel 11 (ATCNGC11) ; at2g46430:Cyclic nucleotide-gated channel 3 (ATCNGC3)	at2g46440, at2g46430	263776_s_at	-1.12535	-2.83893	0.0369701
	MATE efflux family protein	at3g23550	258100_at	1.09446	-6.39036	0.000424
	Permease-related	at4g13800	254683_at	1.27469	2.0072	0.00451049
	Organic/carnitine transporter 6 (OCT6)	at1g16370	262756_at	-1.10173	-2.06	0.00302325
	Molybdate transporter 2 (MOT2)	at1g80310	260302_at	2.04658	1.35874	0.000995
	Purine nucleobase transport	at5g48420	248702_at	-2.31343	1.02922	0.00032
	Plasmodesmata-located protein 2 (PDLP2)	at1g04520	263677_at	-2.25691	-1.31285	0.000456
	Nitrate transport	at1g67330	264998_at	-1.10258	-2.98443	3.82e-05
	Amino acid transport	at4g37900	253012_at	2.0646	1.042	2.6e-05
	Regulation of auxin polar transport	at5g64770	247252_at	-1.17675	-2.87504	0.000484
Signalling	Phosphate-induced 1 (PHI-1)	at1g35140	245757_at	1.47393	3.63492	0.00226999
	Leucine-rich repeat protein kinase	at5g59680	247685_at	-1.05372	-3.10479	0.0015215
	Leucine-rich repeat protein kinase	at5g59670	247684_at	-1.68789	-2.19522	0.00403374
	Leucine-rich repeat family protein	at4g36180	253078_at	-1.41477	2.03426	0.000126
	Protein kinase family protein	at1g29720	246633_at	1.50868	-2.27607	0.000344
	Leucine-rich repeat family protein	at5g12940	250277_at	-1.68033	-2.66061	0.0182315
	Receptor-like protein kinase	at3g45860	252549_at	-1.05206	-3.23061	0.00189032
	Cyteine-rich RLK (receptor-like protein kinase) 6 (CRK6)	at4g23140	254265_s_at	-1.54391	-2.24191	0.0133215
	Receptor-like protein kinase	at4g23310	254252_at	-1.09319	-2.06315	0.04035
	Cyteine-rich RLK (receptor-like protein kinase) 40 (CRK40)	at4g04570	255344_s_at	-1.0764	-2.5388	0.00267026
	Lectin protein kinase	at4g02420	255503_at	-1.56218	-2.39446	0.000227
	Protein kinase family protein	at1g52290	259671_at	-1.50237	-2.30463	0.000973
	WAK2	at1g21270	259560_at	-1.02978	-2.29599	0.00220348
	Leucine-rich repeat protein kinase	at1g51800	256169_at	-1.20776	-2.76955	0.00998864
	Kinase	at1g51790	256170_at	-1.05765	-2.4102	0.0009
	Receptor protein kinase-related	at3g22060	257264_at	1.37359	-2.04132	0.000229
	Calmodulin	at3g03000	258617_at	1.10284	-2.05028	0.00089
	Calreticulin 3 (CRT3)	at1g08450	261692_at	-1.13063	-2.08908	0.0160099
	Calcium-binding protein	at4g20780	254487_at	-1.18889	-2.33832	0.000116
	Phospholipase C (PLC1)	at5g58670	247794_at	1.00247	-2.02429	0.000163
	Arabidopsis RAB GTPase homolog C2B (ATRABC2B)	at3g09910	258652_at	3.33827	2.45852	0.0498856
	Early flowering 4 (ELF4)	at2g40080	267364_at	1.21243	2.94722	0.0212871
	Vacuolar calcium-binding protein-related	at1g62480	265116_at	-3.25605	-1.0186	0.010568
	Calcium-binding EF hand family protein	at4g27280	253915_at	-3.16369	1.04498	0.0302306
	Protein kinase family protein	at5g60080	247661_at	-2.40333	1.14005	0.000488
	Rho guanyl-nucleotide exchange factor (ROPGEF6)	at3g55660	251778_at	-2.29982	1.22256	0.00043
	STRUBBELIG-receptor family 2 (SRF2)	at5g06820	250699_at	-2.2476	1.2279	0.000263
	Pinoid-binding protein 1 (PBP1)	at5g54490	248164_at	-2.08577	-1.15137	0.0330974
	Touch 3 (TCH3)	at2g41100	267083_at	-2.01378	-1.47184	0.00327407
	Lectin protein kinase family protein	at4g02410	255502_at	2.03965	-1.27648	0.0233934
	Ras-related small GTP-binding family protein (SGP1)	at5g54840	248132_at	2.20211	-1.16431	0.0369572
	Leucine-rich receptor-like protein kinase family protein (HAE)	at4g28490	253779_at	2.29664	-1.94018	0.00826754
	Protein kinase superfamily protein	at3g07700	259226_at	2.32608	-1.06601	0.00795964
	L-type lectin receptorr kinase S.2 (LECRK-S.2), (AP4.3A)	at2g32800	267550_at	2.35487	-1.02027	0.0002
	Tumor necrosis factor receptor-associated factor (TRAF)-like family protein	at2g32880	267644_s_at	2.61231	-1.19213	0.000319
	Calcium-binding EF hand family protein	at4g38810	252915_at	3.01953	-1.20884	0.000314
	Responsive to dessication 20 (RD20)	at2g33380	255795_at	3.69003	1.15568	0.0209796
	Tumor necrosis factor receptor-associated factor (TRAF)-like family protein	at4g00780	255626_at	4.72972	-1.1622	0.000619
	ABI five binding 4 (AFP4)	at3g02140	259076_at	3.47609	1.10583	0.0291781
	ABI five-binding protein 1 (AFP1)	at1g69260	260357_at	5.73952	1.87276	0.0156039
	Sulfated-peptide plant hormone family protein	at2g29995	266808_at	2.13393	1.44416	0.00567165
	Abscisic acid mediated signaling pathway	at5g61820	247488_at	3.50904	1.23684	0.0310798
	Phosphoinositide binding	at4g17350	245416_at	-1.17134	-2.19531	0.00542878
	Auxin-responsive family protein	at3g60690	251342_at	2.31478	1.25558	0.00623127
	Jasmonate-ZIM-domain protein 8 (JAZ8)	at1g30135	256159_at	-1.08922	-2.32984	0.0080826
Enzyme	Legume lectin family protein	at5g03350	250942_at	-4.86393	-6.4613	0.00893998
	Protease inhibitor	at5g55450	248062_at	-4.19922	-3.77206	0.00335068
	Plastocyanin-like domain-containing protein	at1g72230	259801_at	-3.22256	-1.45544	0.000152
	(R)-mandelonitrile lyase / (R)-oxynitrilase,	at1g73050	262358_at	-2.689	1.2305	0.000171
	Peroxidase	at2g24800	263528_at	-2.65383	-1.05627	7.24e-05
	Peroxidase	at4g33870	253313_at	-2.61156	1.02497	0.000154
	Galacturonosyltransferase 2 (GAUT2)	at2g46480	265477_at	-2.49316	1.16343	0.000787
	GDSL-motif lipase/hydrolase family protein	at4g10950	254946_at	-2.45805	1.15551	0.000152
	Protease inhibitor/seed storage/lipid transfer protein (LTP) family protein	at3g52130	252090_at	-2.29484	3.59604	0.000159
	Cytochrome P450, family 86, subfamily B, polypeptide 1 (CYP86B1)	at5g23190	249881_at	-2.28601	1.20767	0.000124
	Glycosyl hydrolase family 17 protein	at3g61810	251280_at	-2.27873	-1.00473	0.000491
	Protease inhibitor	at3g07450	259063_at	-2.26384	2.17748	0.000154
	Peroxidase 40 (P40)	at4g16270	245488_at	-2.23128	1.63824	2.7e-05
	Cytochrome P450 family protein	at5g08250	250576_at	-2.2289	1.04471	7.94e-05
	NAD(P)-binding Rossmann-fold superfamily protein	at5g02540	251013_at	-2.14163	1.35963	0.0197823
	Beta glucosidase 41 (BGLU41)	at5g54570	248168_at	-2.10065	1.01189	0.000443
	Glycosyl hydrolase family 17 protein	at3g55780	251754_at	-2.08682	-1.10016	0.00813832
	DD46; galactosyltransferase family	at1g22015	255956_at	-2.05482	1.06688	6.69e-05
	Haloacid dehalogenase-like hydrolase (HAD) superfamily protein	at5g45700	248963_at	-2.02821	1.2677	0.000794
	Peroxidase family protein	at3g17070	257890_s_at	2.00359	-1.17929	0.000503
	Alcohol dehydrogenase	at5g42250	249242_at	2.07058	-1.40838	0.00135928
	FAD-binding domain-containing protein	at4g20830	254432_at	2.10927	-1.17577	0.00311443
	Purple acid phosphatase 5 (PAP5)	at1g52940	261341_s_at	2.12578	-1.22992	0.000147
	Methyl esterase 16 (MES16 )	at4g16690	245349_at	2.15137	1.39862	0.00859397
	Desulfo-glucosinolate sulfotransferase 18 (SOT18)	at1g74090	260385_at	2.15406	1.11674	0.000263
	Beta glucosidase (BGLU10)	at4g27830	253841_at	2.1621	-1.01368	0.030833
	Cytochrome p450, family 72, subfamily A, polypeptide 15 (CYP72A15)	at3g14690	258094_at	2.17937	1.36896	0.00210727
	Tropinone reductase/ tropine dehydrogenase	at2g29300	266278_at	2.27976	1.97773	0.00713384
	Epoxide hydrolase	at3g51000	252095_at	2.2833	-1.10004	0.0174688
	Short-chain dehydrogenase/reductase (SDR) family protein	at3g61220	251309_at	2.30204	1.02678	0.0467597
	Cytochrome p450, family 86, subfamily C, polypeptide 2 (CYP86C2)	at3g26125	257633_at	2.31104	-1.18422	0.0021638
	Cytochrome p450, family71, subfamily B, polypeptide 11 (CYP71B11)	at5g25120	246947_at	2.31495	1.09225	0.00369496
	GDSL-motif lipase/hydrolase family protein	at2g03980	263482_at	2.33252	1.05158	0.00364422
	Purple acid phosphatase 6 (PAP6)	at1g56360	259635_at	2.37492	1.04454	3.19e-05
	Mucilage-modified 2 (MUM2)	at5g63800	247356_at	2.41833	-1.04854	0.00760098
	Short-chain dehydrogenase/reductase (SDR) family protein	at2g37540	267169_at	2.45312	1.33631	0.000427
	Nitrilase 4 (NIT4)	at5g22300	249942_at	2.45383	-1.21733	0.00337702
	Plastocyanin-like domain-containing protein	at5g53870	248236_at	2.45388	1.38501	0.00213138
	Formamidase	at4g37560	253048_at	2.47271	1.09184	0.00112009
	Cytochrome P450 81D1 (CYP81D1)	at5g36220	246620_at	2.55147	-1.44249	0.0315839
	Tropinone reductase / tropine dehydrogenase	at2g29290	266279_at	2.57819	1.55834	0.00113109
	Pathogen-responsive alpha-dioxygenase	at1g73680	260060_at	2.57887	1.81172	0.0366788
	GDSL-motif lipase, putative	at1g28580	262749_at	2.62111	1.49975	0.0231885
	Beta glucosidase (BGLU33)	at2g32860	267645_at	2.70326	-1.90356	0.00223763
	Protease inhibitor/seed storage/lipid transfer protein (LTP) family protein	at4g08670	255101_at	2.73992	1.02011	0.000346
	O-methyltransferase	at1g21130	261453_at	2.76217	-2.25489	0.00121246
	Arabidopsis thaliana soluble epoxide hydrolase (ATSEH)	at2g26740	267607_s_at	2.7632	-1.03794	0.000104
	Indole-3-acetate beta-D-glucosyltransferase (IAGLU)	at4g15550	245277_at	2.81266	1.12835	0.00141297
	UDP-glucoronosyl	at3g21790	257940_at	2.89602	1.42502	0.00076
	UDP-Glycosyltransferase superfamily protein (UGT84A3)	at4g15490	245352_at	2.93527	1.03863	0.00124982
	Family II extracellular lipase 5 (EXL5)	at1g75920	262683_at	2.97747	-1.1151	8.16e-05
	Phloem protein 2-A1 (ATPP2-A1)	at4g19840	254551_at	3.05744	-1.51155	0.000752
	Cytochrome P450,family 71, subfamily B, polypeptide 24 (CYP71B24)	at3g26230	257625_at	3.08081	-1.16713	0.00290439
	Glutathione s-transferase TAU 16 (ATGSTU16)	at1g59700	262916_at	3.20715	1.26594	0.0038736
	Cytochrome P450,family 707, subfamily A, polypeptide 2 (9CYP707A2)	at2g29090	266778_at	3.36099	1.81829	0.0257956
	Cytochrome P450, family 72, subfamily A, polypeptide 8 (CYP72A8)	at3g14620	258063_at	3.37385	-1.21728	0.00496382
	Short-chain dehydrogenase/reductase (SDR) family protein	at3g04000	258815_at	3.49671	1.49737	0.000496
	Flavin-monoxygenase glucosinolate s-oxygenase 2 (FMO GS-OX2)	at1g62540	265122_at	3.65579	2.28034	0.00173132
	Plastocyanin-like domain-containing protein	at1g48940	260757_at	3.66048	-1.25373	4.67e-05
	Peroxidase superfamily protein	at4g37520	253099_s_at	3.70303	1.07343	0.00756977
	Protease inhibitor/seed storage/lipid transfer protein (LTP) family protein	at1g18280	261673_at	3.75636	-1.12803	0.000373
	Short-chain dehydrogenase reductase (SDR) family protein	at2g29340	266265_at	3.77392	-1.10801	0.0021786
	Acid phosphatase survival protein SurE	at4g14930	245330_at	3.93336	2.03636	0.0120835
	Beta-galactosidase 7 (BGAL7)	at5g20710	245970_at	3.95737	1.17685	0.000248
	Cytochrome P450, family 87, subfamily A, polypeptide 9 (member of CYP89A9)	at3g03470	259058_at	4.01534	1.13414	0.0114121
	Cytochrome P450, family 71, subfamily B, polypeptide 3 (CYP71B3)	at3g26220	257624_at	4.02717	1.09562	0.0119843
	Beta glucosidase 28 (BGLU28)	at2g44460	267389_at	4.07173	1.10256	0.00566359
	FAD-binding domain-containing protein	at5g44400	249046_at	4.45608	-5.65293	0.00300003
	Beta glucosidase (BGLU45)	at1g61810	264433_at	5.04389	3.29666	0.0103363
	Cytochrome P450, family 71, subfamily B, polypeptide 4 (CYP71B4)	at3g26280	257635_at	5.38649	1.77744	0.0047523
	Protease inhibitor/seed storage/lipid transfer protein (LTP) family protein	at1g62510	265111_at	6.10396	4.78712	0.0328733
	UDP-glucosyltransferase 74F2 (UGT74F2)	at2g43820	260567_at	7.30654	1.56717	0.000686
	Cinnamyl-alcohol dehydrogenase (CAD) family	at1g09500	264514_at	8.33125	9.37507	0.0166906
	Cell wall / vacuolar inhibitor of fructosidase 1 (C/VIF1)	at1g47960	259616_at	9.29275	1.95511	0.00204105
	at4g34131: UDP-glucosyl transferase 73B3 (UGT73B3); at4g34135: UDP-glucosyl transferase 73B2 (UGT73B2)	at4g34131,at4g34135	253268_s_at	1.4986	-2.69213	0.0171738
	UDP-glucoronosyl	at2g36970	263847_at	-1.03311	-2.21046	0.0480449
	UDP-glucosyl transferase 85A4 (AtUGT85A4)	at1g78270	260799_at	-1.13377	-2.68093	0.00282266
	Glycosyl hydrolase family 17 protein	at4g18340	254665_at	-1.0114	2.58383	0.0151774
	Maternal effect embryo arrest 48 (MEE48)	at4g14080	245622_at	-1.79224	6.92619	0.000477
	Beta-1,3-glucanase 3 (BG3)	at3g57240	251673_at	-1.07448	-6.76334	9.59e-05
	SKU5 Similar 14 (sks14)	at1g55560	265127_at	1.41276	2.16553	0.0188673
	at2g02930: Glutathione S-transferase F3 (ATGSTF3); at4g02520: Glutathione S-transferase phi2 (ATGSTF2)	at2g02930,at4g02520	266746_s_at	-1.00735	-3.27066	0.0065504
	at1g02930: Glutathione S-transferase 6 (ATGSTF6); at1g02920: Glutathione transferase (ATGSTF7)	at1g02930,at1g02920	262119_s_at	-1.04302	-3.1455	0.0455081
	Cytochrome P450, Family 703, Subfamily A, polypeptide 2 (CYP703A2)	at1g01280	261051_at	-1.55415	3.03519	0.00019
	CYP81F3	at4g37400	253100_at	1.0147	-2.16901	0.00170424
	CYP94C1	at2g27690	266246_at	-1.26691	-2.47481	0.00232719
	CYP82G1	at3g25180	257835_at	-1.40121	-2.78856	0.0188812
	Electron carrier	at1g69500	256297_at	-1.64708	3.70957	0.00013
	CYP705A19	at3g20100	257129_at	1.41444	2.3535	0.00587557
	Arabidopsis tapetum 1 (ATA1 ); binding / catalytic/ oxidoreductase | chr3:15018695-15019685 REVERSE	at3g42960	252780_at	-1.42755	2.57341	4.99e-05
	Allyl alcohol dehydrogenase	at1g65560	264637_at	-1.90624	2.23615	0.000151
	Peroxidase	at4g33420	253332_at	1.96049	2.79217	0.00178608
	Peroxidase	at1g44970	260941_at	-1.64355	3.22339	4.28e-05
	Legume lectin family protein	at3g16530	257206_at	-1.00743	-6.51643	0.00125808
	Curculin-like (mannose-binding) lectin family protein	at5g18470	249983_at	1.16397	-2.75688	0.00867755
	Protease inhibitor	at2g37870	266098_at	1.98225	2.32318	0.028931
	Protease inhibitor	at5g05960	250764_at	1.44382	-3.83823	0.000835
	Protease inhibitor	at1g48750	256145_at	1.50936	2.00606	0.000236
	Protease inhibitor	at5g07230	250619_at	-1.33226	2.18882	1.98e-06
	Protease inhibitor	at5g62080	247462_at	-1.47718	5.41084	0.000147
	Short-chain dehydrogenase/reductase (SDR) family protein	at2g47130	266761_at	-1.30847	-2.83912	0.013548
	GDSL-motif lipase/hydrolase family protein	at2g42990	265261_at	-1.5406	2.62665	0.000362
	GDSL-motif lipase/hydrolase family protein	at5g33370	246687_at	-1.20758	2.71044	0.000219
	LI-tolerant lipse 1 (LTL1)	at3g04290	258589_at	-1.25621	2.79344	0.0346227
	Hydrolase, alpha/beta fold family protein	at1g17430	261032_at	1.0652	-2.70942	0.000362
	Phosphorylase superfamily protein, catylic activity	at4g24340	254163_s_at	-1.06761	-3.242	0.00352391
	Cytokinin riboside 5'-monophosphate phosphoribohydrolase LOG1	at2g28305	265547_at	3.25648	1.1852	0.00100677
Hormones	Ethylene responsive element binding factor 6( ATERF6); DNA binding / transcription factor	at4g17490	245250_at	-4.85024	-2.35761	0.00267643
	AP2 domain-containing transcription factor	at5g51190	248448_at	-3.76818	1.19083	0.0499647
	Ethylene response factor 104 (ERF104 )	at5g61600	247543_at	-3.10009	-1.01868	0.027503
	1-Aminocyclopropane-1-carboxylic acid (ACC) synthase 6 (ACS6)	at4g11280	254926_at	-2.35928	-1.47995	0.0119669
	Ethylene responsive element binding factor 2 (ATERF2)	at5g47220	248794_at	-2.29724	-2.88514	0.00669024
	Inflorescence meristem receptor-like kinase 2 (IMK2)	at3g51740	252078_at	-2.19226	1.48354	0.000731
	Squalene monoxygenase (SQE5),(SQP1)	at5g24150	249774_at	2.01719	1.33941	0.00327331
	at1g18020: 12-oxophytodienoate reductase; at1g17990: 12-oxophytodienoate reductase	at1g18020,at1g17990	255895_at	2.02723	1.21496	0.00455909
	at1g59500: GH3.4; indole-3-acetic acid amido synthetase ; at4g37390: GH3.2; indole-3-acetic acid amido synthetase	at1g59500,at4g37390	262099_s_at	2.05035	-1.15054	0.00199903
	Abscisic aldehyde oxidase 3 ( AAO3 )	at2g27150	263570_at	2.16267	-1.18643	0.0207515
	Ethylene response sensor 2 (ERS2)	at1g04310	263653_at	2.17547	1.40397	0.0478118
	Abscisic acid responsive elements-binding factor 3 ( ABF3 )	at4g34000	253263_at	2.62955	1.41659	0.0169745
	Encodes a Gibberellin-regulated GASA/GAST/Snakin family protein	at2g18420	265331_at	2.70261	-1.02188	0.000696
	Indole-3-acetic acid amido synthetase (GH3.5)	at4g27260	253908_at	2.738	2.79337	0.000426
	Sulfotransferase 1 (ST1); brassinosteroid sulfotransferase	at2g03760	264042_at	2.77026	1.29707	0.00165051
	SAUR-like auxin-responsive family protein	at2g46690	266322_at	2.84435	1.14936	0.00378884
	ABA insensitive 1 (ABI1)	at4g26080	253994_at	3.00825	1.16917	0.0234309
	Universal stress protein (USP) family protein	at3g62550	251221_at	3.18112	2.09649	0.00218051
	2-oxoglutarate-dependent dioxygenase	at1g04350	263668_at	3.47135	1.44024	0.000679
	Universal stress protein (USP) family protein	at3g11930	258727_at	4.03056	-1.11219	0.000333
	at5g13370: auxin-responsive GH3 family protein; at5g13360: auxin-responsive GH3 family protein	at5g13370,at5g13360	250293_s_at	4.32013	1.29336	0.0135244
	Squalene monoxygenase 6 (SQE6)	at5g24160	249775_at	5.2711	2.7332	0.0332222
	2-Oxoglutarate-dependent dioxygenase	at5g43450	249125_at	5.47989	1.2703	0.00179408
	Nine-cis-epoxycarotenoid dioxygenase 4 (NCED4)	at4g19170	254564_at	5.58141	1.14958	0.000801
	Late embryogenesis abundant protein (LEA) family protein	at5g38760	249536_at	5.89166	1.60871	0.0104636
	UDP-glucoronosyl/UDP-glucosyl transferase family protein	at1g05680	263231_at	6.4662	3.51516	0.0106506
	1-Aminocyclopropane-1-carboxylate (ACC) oxidase	at1g12010	264346_at	16.3277	-1.18628	0.00075
	ABA-responsive protein-related	at3g02480	258498_at	18.6874	8.69705	0.00843903
	2-Oxoglutarate-dependent dioxygenase	at2g25450	265615_at	18.9241	2.33868	0.00112738
	SAUR-like auxin-responsive family protein	at1g29430	259790_s_at	1.12363	-2.54289	0.0074202
	Indole-3-acetic acid amido synthetase (GH3.17)	at1g28130	259596_at	1.94155	2.08909	0.0214703
	Cytokinin oxidase 4 (CKX4)	at4g29740	253696_at	-1.21886	-2.81664	4.78e-05
	2-Oxoglutarate-dependent dioxygenase	at2g30830	267206_at	-1.03615	-2.50469	0.000167
	Ethylene responsive element binding factor 1 (ATERF1)	at4g17500	245252_at	-1.99852	-2.13887	0.00867962
	Octadecanoid-responsive Arabidopsis AP2/ERF59 (ORA59)	at1g06160	260783_at	1.10801	-3.78273	0.00507748
	Redox responsive transcription factor 1 (RRTF1)	at4g34410	253259_at	-1.02828	-2.10573	0.00536497
	Oxidoreductase, 2OG-Fe(II) oxygenase family protein	at1g52800	260148_at	-1.08235	-2.0763	0.00739688
	RGA-LIKE 1 (RGL1); transcription factor	at1g66350	260141_at	1.05861	-2.36515	0.0359907
	Gibberellin-responsive protein	at1g22690	264195_at	1.07014	-3.97518	0.00103648
	Allene oxide synthase (AOS)	at5g42650	249208_at	1.12829	-2.42238	0.00308165
	at1g76680:12-oxophytodienoate reductase 1 (OPR1); at1g76690:12-oxophytodienoate reductase 2	at1g76680,at1g76690	259875_s_at	-1.15259	-2.0102	0.017423
	Gibberellic acid methyl transferase 2 (GAMT2)	at5g56300	248011_at	1.21952	-2.75698	0.00575734
DNA	DNA binding	at1g54230	262993_at	-2.90045	1.02634	0.00331081
	Histone H1-3 ( HIS1-3)	at2g18050	265817_at	27.0423	8.2377	0.0114524
	High mobility group A (HMGA)	at1g14900	262840_at	-1.2829	3.5363	8.76e-05
	Transposable element gene	at1g20390	259573_at	1.18824	2.14537	0.0049018
	Cystathionine beta-synthase (CBS) family protein	at4g27460	253864_at	2.15691	1.55121	0.0149102
	DNA helicase-related	at3g49830	252221_at	-2.38944	1.11076	0.000139
	CAN (CA-2+ DEPENDENT NUCLEASE); nuclease	at3g56170	251739_at	2.21449	-1.09922	0.00673849
	DNA binding	at5g07580	250582_at	-1.37463	-2.2435	0.000696
Regulation of transcription	ATMYB35	at3g28470	257904_at	-3.00567	1.05975	0.000227
	Aspartyl protease family protein	at5g24820	246963_at	-2.84192	1.0759	1.92e-05
	DNA-binding family protein	at2g42940	265263_at	-2.65147	4.70387	0.00116665
	DNA binding	at1g54240	263006_at	-2.45244	1.0221	0.000643
	Zinc finger (CCCH-type) family protein	at1g68200	260430_at	-2.35517	1.11661	0.000525
	Zinc finger (C2H2 type) family protein	at5g15480	246556_at	-2.2483	-1.08035	0.000435
	Transcription factor	at3g10040	258930_at	-2.1542	-1.06598	0.00349058
	WRKY46	at2g46400	263783_at	-2.01509	-1.22412	0.0458059
	Arabidopsis MYB-like 2 (ATMYBL2)	at1g71030	259751_at	2.03662	1.29367	0.0142613
	Zinc finger (B-box type) family protein	at5g57660	247921_at	2.04139	1.12693	0.0134042
	Elongated hypocotyl 5 (HY5)	at5g11260	250420_at	2.04581	1.40839	0.0189241
	DNA-binding protein-related	at5g49700	248564_at	2.04739	1.64678	0.027285
	MYB family transcription factor	at5g58900	247768_at	2.0566	-1.23031	0.000131
	AGAMOUS-like 71 (AGL71)	at5g51870	248374_at	2.0625	1.43862	0.00686436
	Indole-3-acetic acid inducible 14 (IAA14)	at4g14550	245593_at	2.06775	1.60145	0.00183075
	AGAMOUS-like 20 (AGL20)	at2g45660	267509_at	2.06842	1.16818	0.000198
	Indole-3- acetic acid 7 (IAA7)	at3g23050	257769_at	2.09229	-1.7178	0.0125693
	Unfertilized embryo sac 10 (UNE10)	at4g00050	255694_at	2.10798	1.20046	0.00101377
	Arabidopsis NAC domain containing protein 41 (ANAC041)	at2g33480	255794_at	2.12295	-1.23575	0.00668999
	Transcriptional factor B3 family protein	at3g46770	252495_at	2.18668	-2.24217	0.00162876
	WRKY28	at4g18170	254652_at	2.20445	1.73041	0.0465375
	MYB domain protein 13( MYB13)	at1g06180	260784_at	2.21301	1.58487	0.00615197
	Bel1-like homeodomain 3 (BLH3)	at1g75410	261120_at	2.28935	1.13545	0.0097113
	ALC (ALCATRAZ)	at5g67110	247035_at	2.32205	2.70876	1.44e-05
	DNA binding	at5g32460	246168_at	2.32906	1.03221	0.000899
	Arabidopsis NAC domain containing protein 74 ( anac074)	at4g28530	253774_at	2.34346	1.37781	0.0069876
	PLATZ transcription factor family protein, zinc ion binding	at1g31040	265158_at	2.43739	1.36469	0.0160744
	MYB domain protein 3 (MYB3)	at1g22640	264210_at	2.66042	1.33981	0.0338526
	Arabidopsis response regulator 16 (ARR16)	at2g40670	266078_at	2.66748	1.09095	0.000345
	MYB domain protein 0 (ATMYB0)	at3g27920	257221_at	2.67288	1.23244	0.000973
	Transcriptional factor B3 family protein	at5g60140	247666_at	2.68833	1.00432	1.28e-05
	CCT motif family protein	at2g46670	266720_s_at	2.80548	1.294	0.0155299
	MYB domain protein 59( MYB 59)	at5g59780	247696_at	2.8332	-1.18759	0.00160181
	Heat shock transcription factor C1 (HSFC1)	at3g24520	258139_at	3.08766	-1.22883	0.00708691
	Remorin family protein	at2g41870	267538_at	3.09214	-1.28144	0.0027101
	Arabidopsis thaliana basic leucine-zipper 1(AtbZIP1)	at5g49450	248606_at	3.24353	2.00154	0.00817913
	Homeobox 53 (HB53)	at5g66700	247052_at	3.7297	2.58364	0.0135849
	Bel1-like homeodomain 1 (BLH1)	at2g35940	263956_at	3.78912	1.10319	0.00428633
	Transcription factor	at2g47270	260527_at	3.97466	6.0277	0.025769
	Basic helix-loop-helix (bHLH) family protein	at1g25330	245640_at	4.31772	-1.22847	0.000549
	Related to AP2 6 (RAP2.6)	at1g43160	264415_at	4.90223	-1.55301	0.0332836
	DNA-binding protein	at2g36080	263963_at	5.4356	1.95151	0.0043553
	Zinc-binding family protein	at1g21000	262803_at	6.09768	-1.0369	0.00958151
	Zinc-binding family protein	at1g76590	259977_at	6.10856	1.34483	0.048126
	Arabidopsis thaliana homeobox 12 (ATHB-12)	at3g61890	251272_at	6.53475	1.34052	0.0237363
	Arabidopsis thaliana homeobox protein 40 (ATHB40)	at4g36740	246279_at	8.82761	1.757	0.000662
	Arabidopsis thaliana homeobox 7 (ATHB-7)	at2g46680	266327_at	10.5988	2.75686	0.0303168
	Homeobox-2 (HB-2)	at2g18550	265983_at	16.1848	5.05563	0.00102224
	Copper/zinc superoxide dismutase 2 (CZSOD2)	at2g28190	266165_at	-4.34203	-1.96788	0.00164854
	Paired amphipathic helix (PAH2) superfamily protein	at1g23810	257400_s_at	-2.05222	1.30235	4e-05
	Regulation of the ATPase of the vacuolar membrane (RAV2)	at1g68840	260037_at	1.58863	-2.09676	0.00241741
	Regulation of the ATPase of the vacuolar membrane (RAV1)	at1g13260	259364_at	-1.50434	-2.32556	0.00245143
	AP2 domain-containing transcription factor TINY	at4g32800	253405_at	-1.15394	-2.84215	0.000842
	Basic helix-loop-helix (bHLH) family protein	at1g51140	245748_at	1.79669	2.37739	0.00401595
	Basic helix-loop-helix 32 (BHLH32)	at3g25710	257642_at	-1.24981	2.16886	0.000755
	Cytokinin-responsive GATA factor 1 (CGA1)	at4g26150	254016_at	1.31201	2.32635	0.000457
	Zinc finger (C2H2 type) family protein	at3g45260	252573_at	-1.45163	-2.30056	0.00113737
	MYB family transcription factor	at5g06800	250697_at	1.0902	-2.24416	0.0019682
	SEPALLATA 4 (SEP4)	at2g03710	264041_at	1.38643	2.14479	0.00971386
	SEPALLATA1 (SEP1)	at5g15800	246531_at	1.05151	14.5817	7.8e-05
	SEPALLATA3 (SEP3)	at1g24260	264872_at	-1.08465	3.50609	0.00015
	Maternal effect embryo arrest 3 (MEE3)	at2g21650	263549_at	-1.39945	-8.71711	0.00701523
	MYB family transcription factor	at5g05790	250741_at	-1.38771	-3.231	0.000159
	Early-phytochrome-responsive1 (EPR1)	at1g18330	261663_at	1.23019	2.63813	0.0219982
	Glycine-rich protein	at4g29030	253753_at	-1.28028	2.37725	0.000309
	Indole-3-acetic acid inducible 19 (IAA19)	at3g15540	258399_at	1.21968	-2.08547	0.00327929
	Transcriptional factor B3 family protein	at3g06160	256418_at	-1.51233	2.21391	0.00267469
	Transcriptional factor B3 family protein	at4g01580	256918_s_at	-1.07187	3.51343	0.0239114
	Transcription factor jumonji (jmjC) domain-containing protein	at3g20810	257985_at	1.55118	6.36574	0.00085
	Arabidopsis pseudo-response regulator 3 (APRR3)	at5g60100	247668_at	1.48575	3.98296	0.00258348
	Methionine sulfoxide reductase domain-containing protein (ATMSRB6)	at4g04840	255298_at	-1.30752	-7.51011	2.62e-05
	Arabidopsis thaliana homeobox protein 31 (AtHB31)	at1g14440	261502_at	-1.18412	2.29827	0.000666
	Arabidopsis thaliana homeobox protein 33 (AtHB33)	at1g75240	256452_at	-1.03943	2.18595	1.51e-05
	Response to low sulfur 2 (LSU2)	at5g24660	249752_at	4.76634	1.45698	0.00785462
	Peroxisomal membrane 22 kDa (Mpv17/PMP22) family protein	at1g52870	260155_at	2.70406	-1.06392	0.000571
	Zinc ion binding	at5g61110	247561_at	-2.52469	1.33215	4.28e-05
	Regulation of transcription	at1g05920	261251_at	-2.09385	1.03083	0.00108083
	Transcription from RNA polymerase II promoter	at5g50940	248490_at	1.16499	2.19827	0.0274531
Vesicle transport and Protein targetting	ATOEP16-2, mitochondrial import inner membrane translocase subunit Tim17/Tim22/Tim23 family protein	at4g16160	245335_at	2.08393	1.26957	0.0323538
	Oxysterol binding protein-related protein 4C (ORP4C)	at5g57240	247951_at	3.87839	1.38044	0.0029301
	Vacuolar sorting receptor	at2g34940	267412_at	-1.11692	-2.07858	0.00107179
Protein	Eukaryotic elongation factor 5A-3 (ELF5A-3)	at1g69410	260350_at	2.04266	-1.07505	0.00581225
	Ribosomal protein S2 (RPS2)	atcg00160	244996_at	2.12977	1.13134	0.000963
	Elongation factor family protein	at5g13650	250256_at	2.13051	1.19417	0.000514
	atmg00210: encodes a mitochondrial ribosomal protein L5 (RPL5); at2g07725: 60S ribosomal protein L5 (RPL5)	atmg00210,at2g07725	266044_s_at	2.25078	1.0401	0.0359172
	Ribosomal protein L20 (RPL20)	atcg00660	244970_at	2.69328	-1.06864	0.000485
	Chaperone protein dnaJ-related	at5g43260	249148_at	2.62708	1.22391	0.0021819
	Galactosyltransferase family protein	at1g33430	256481_at	-1.27541	2.64391	5.47e-05
	Encodes a protein required for photosystem I assembly and stability	atcg00520	245018_at	2.86352	-1.22585	0.000139
	Ribosomal protein L18ae family	at3g14595	258092_at	2.13885	1.21424	0.010695
Protein modification	Transferase family protein	at1g03390	264827_at	-3.42293	1.80706	0.000374
	Protein kinase family protein	at1g23700	265168_at	-2.1728	1.0557	0.000548
	Protein kinase family protein	at2g17170	263416_at	-2.14615	1.01453	0.00549065
	Protein kinase	at1g69790	260415_at	2.0636	2.13625	0.00519317
	Serine/threonine protein kinase	at1g78290	260774_at	2.18072	-1.47413	0.0183115
	Open stomata 1 (OST1)	at4g33950	253264_at	2.27194	1.32158	0.00092
	Arabidopsis thaliana protein phosphatase 2CA (ATPP2CA)	at3g11410	259231_at	2.37489	1.26666	0.00712089
	CBL-interacting protein kinase 5 (CIPK5)	at5g10930	250408_at	3.5882	1.01852	0.0136737
	ABA insensitive 2 (ABI2)	at5g57050	247957_at	4.93493	1.12323	0.000925
	Palmitoyl protein thioesterase family protein	at4g17470	245422_at	6.03345	1.1433	0.00289391
	Protein phosphatase 2C (PP2C)	at1g07430	261077_at	11.4702	1.8205	0.00575734
	S-locus lectin protein kinase family protein	at1g11330	262507_at	-1.38019	-2.10573	0.000703
	CBL-interacting protein kinase 7 (CIPK7)	at3g23000	257771_at	1.65337	-2.11855	0.0490493
	N-terminal protein myristoylation	at1g21010	262801_at	2.55615	1.34801	0.00621958
	Protein glycosylation	at4g32105	253463_at	-2.09268	1.01707	0.00144123
	Protein histidine kinase binding	at4g15630	245304_at	2.036	1.27424	0.00975159
Protein degradation	Arabidopsis 7SL RNA 1 (AT7SL-1)	at4g02970	255464_s_at	-2.68084	-1.08767	0.000721
	Ubiquitin family protein	at5g11080	245902_at	-2.55741	-1.06592	0.00162235
	Arabidopsis SKP1-like 5 (ASK5)	at3g60020	251441_at	-2.41793	1.2584	4.67e-05
	RING/U-box superfamily protein	at1g74870	262213_at	-2.3898	1.08443	0.000649
	Ubiquitin-like superfamily protein	at2g32350	257376_at	-2.33928	-1.10185	0.00100286
	Cytochrome BC1 synthesis (BCS1)	at3g50930	252131_at	-2.31061	-1.35392	0.0163083
	Kelch repeat-containing F-box family protein	at2g29780	266666_at	-2.22933	1.015	0.000295
	Ubiquitin-associated (UBA)/TS-N domain-containing protein-related	at2g33000	267594_at	-2.20637	1.28582	0.00119354
	Kelch repeat-containing F-box family protein	at2g29770	266667_at	-2.04256	-1.0246	0.000297
	at2g29610: pseudogene of the F-box protein family, contains Pfam profile PF00646: F-box domain; at2g29830: kelch repeat-containing F-box family protein	at2g29610,at2g29830	266675_s_at	-2.02347	-1.01179	0.00115745
	Zinc finger (C3HC4-type RING finger) family protein	at5g01880	251066_at	2.07593	2.35074	0.0109742
	Serine carboxypeptidase S28 family protein	at5g22860	249860_at	2.09148	1.87134	0.0410897
	Early responsive to dehydration 1 (ERD1)	at5g51070	248487_at	2.09539	-1.01861	0.0167995
	FTSH protease 8	at1g06430	262626_at	2.11185	1.166	0.00231429
	Zinc finger (C3HC4-type RING finger) family protein	at5g41400	249306_at	2.14326	-1.60468	0.0141737
	Serine carboxypeptidase-like 43 (SCPL43)	at2g12480	263306_at	2.18217	1.13152	0.000299
	Ubiquitin-conjugating enzyme 17 (UBC17)	at4g36410	246195_at	2.24004	1.29817	0.0154203
	Aspartyl protease family protein	at4g04460	255345_at	2.26066	1.97612	3.94e-05
	Zinc finger (C3HC4-type RING finger) family protein	at1g14200	262656_at	2.28018	1.0594	0.00827504
	Responsive to dehydration 21 (RD21)	at1g47128	245803_at	2.36778	1.50332	0.0178151
	Cysteine proteinase	at4g16190	245483_at	2.36894	1.29123	0.0366884
	Ring domain ligase 3 (RGLG3)	at5g63970	247312_at	2.37561	1.54959	0.00989587
	Serine carboxypeptidase-like 13 (SCPL13)	at2g22980	267265_at	2.37893	2.10744	0.0204113
	Aspartyl protease family protein	at1g62290	264741_at	2.39208	1.56116	0.0224879
	S-phase kinase-associated protein 2A (SKP2A)	at1g21410	260875_at	2.46647	2.29539	0.0172507
	Identical protein binding	at2g39850	245088_at	2.47098	-1.53405	0.00147304
	Zinc finger (C3HC4-type RING finger) family protein	at1g26800	261265_at	2.55181	1.14918	0.0200528
	S-phase kinase-associated protein (SKP) 1 interacting partner 1 (SKIP1)	at5g57900	247863_at	2.55447	1.1577	0.03129
	Zinc finger (C3HC4-type RING finger) family protein	at2g15580	265472_at	2.57754	-1.21869	0.000305
	F-box family protein	at3g07870	258647_at	2.64329	1.09773	0.000539
	Metacaspase 3 (AtMC3)	at5g64240	247282_at	2.71308	-1.42554	0.000157
	Auxin-induced in roots cultures 3 (AIR3)	at2g04160	263406_at	2.72579	1.64758	0.000904
	Sinapolyglucose 1 (SNG1)	at2g22990	267262_at	2.76987	1.58625	0.000845
	Zinc finger (C3HC4-type RING finger) family protein	at4g17245	245264_at	2.78674	1.21509	0.00166359
	Subtilisin-like serine endopeptidase family protein (ATSBT5.2)	at1g20160	261224_at	2.91128	1.13981	0.00582516
	Zinc finger (C3HC4-type RING finger) family protein	at4g28270	253806_at	3.1956	1.08767	0.000517
	Kelch repeat-containing F-box family protein	at2g44130	267238_at	3.37214	1.85615	0.0230597
	Autophagy 8h (ATG8H)	at3g06420	258880_at	3.37709	1.35053	0.0107913
	Plant U-box 19 (PUB19)	at1g60190	264217_at	4.30832	2.07048	0.00964532
	Zinc finger (C3HC4-type RING finger) family protein	at5g01520	251084_at	6.01671	2.0998	0.00756977
	Cysteine proteinase	at1g06260	260788_at	6.59138	-1.03644	2.96e-05
	Serine carboxypeptidase-like 7 (SCPL7)	at3g10450	258923_at	7.21983	4.40241	0.0150132
	Cysteine proteinase	at5g50260	248545_at	17.2861	1.25913	0.00777164
	Metacaspase (2AtMC2)	at4g25110	254093_at	1.02458	-2.64943	0.0113723
	Cysteine proteinase 2 (CP2)	at4g11320	254915_s_at	-1.62225	2.19327	0.000312
	Catalytic	at3g57460	251633_at	-1.70822	-2.14971	0.0273149
	Meprin and TRAF homology domain-containing protein / MATH domain-containing protein (TAIR:AT4G00780.1)	at4g01390	255621_at	1.16333	-3.2845	0.0499508
	AAA-type ATPase family protein	at1g43910	259507_at	-1.54291	-2.70516	0.00179408
	RING1; protein binding	at5g10380	250435_at	1.13642	-2.01361	0.0213668
Redox	Glutathione peroxidase 7 (ATGPX7)	at4g31870	253496_at	2.10163	1.16372	0.00239693
	2-Oxoglutarate-dependent dioxygenase	at1g06650	262638_at	2.17062	1.04129	0.000717
	Glutaredoxin family protein	at3g62950	251196_at	2.19743	-1.43745	0.00102213
	Oxidoreductase, 2OG-Fe(II) oxygenase family protein	at3g19010	256922_at	2.20534	-1.55862	0.0111456
	Glutaredoxin family protein	at5g18600	249996_at	3.01694	-1.17227	0.000503
	Glutaredoxin family protein	at1g06830	260831_at	-1.09136	-2.3008	0.000557
	Oxidation-reduction process	at5g39890	249384_at	-2.30899	-1.12198	0.00265858
	Probable nucleoredoxin 3	at4g31240	253519_at	3.2485	1.42267	0.0339462
Metal related	Heavy-metal-associated domain-containing protein / copper chaperone (CCH)-related	at5g17450	246429_at	2.46505	-1.54696	0.00107179
	Ferric reduction oxidase 6 (FRO6)	at5g49730	248566_s_at	2.69372	-1.01824	0.000441
	Coronatine induced 1 (CORI3)	at4g23600	254232_at	2.85265	1.55384	0.0292261
	Ferric reduction oxidase 8 (FRO8)	at5g50160	248540_at	2.92108	1.40075	0.000613
	Copper chaperone (CCH)	at3g56240	251733_at	2.93857	1.12553	0.00424763
	Serine acetyltransferase 2;1 (ATSERAT2;1)	at1g55920	260602_at	3.42888	-1.247	0.00579576
	Metallothionein 1 (CMT1C)	at1g07610	261410_at	5.52633	-1.05546	0.00577982
	Cobra-like protein 5 precursor (COBL5)	at5g60950	247604_at	-1.18099	-3.3026	0.00990657
	Cobra-like protein8 precursor (COBL8)	at3g16860	256763_at	1.00889	2.18935	0.0244544
	Tyrosine aminotransferase 3 (TAT3)	at2g24850	263539_at	-1.82658	-2.55988	0.0250772
Nucleotide metabolism	Dihydroorotate dehydrogenase family protein	at3g17810	258162_at	2.27538	-1.14942	0.0208634
	Inosine-uridine preferring nucleoside hydrolase family protein	at5g18860	249979_s_at	3.01892	-1.18463	0.000703
	GLN phosphoribosyl pyrophosphate amidotransferase 2 (ATASE2)	at4g34740	253252_at	-1.33149	-2.01602	0.012665
	Arabidopsis thaliana Nudix hydrolase homolog 6 (ATNUDT6)	at2g04450	263852_at	-1.6015	-2.1897	0.004622
Lipid metabolism	Carboxytransferase beta subunit of the Acetyl-CoA carboxylase (ACCase) complex (ACCD)	atcg00500	245016_at	2.27247	1.05823	0.00116213
	Acyl activating enzyme 5 (AAE5)	at5g16370	250114_s_at	2.38585	1.19599	0.00146682
	3-Ketoacyl-CoA synthase 16 (KCS16)	at4g34250	253285_at	2.05862	2.30616	0.00121503
	Stearoyl-ACP desaturase	at1g43800	260869_at	-4.07833	1.02456	0.000161
	Glycine-rich protein / oleosin	at5g56100	248050_at	2.61639	1.47249	0.0213285
	Lipid transfer protein 2 (LTP2)	at2g38530	266415_at	2.98836	5.60676	0.0127033
	Quinone reductase family protein	at5g58800	247783_at	2.01468	1.40086	0.00158452
	Lipase class 3 family protein	at4g18550	254648_at	2.21663	1.07384	0.00453837
	Lipase class 3 family protein	at5g24210	249777_at	2.16967	-1.20798	0.00369734
	Hydrolase, alpha/beta fold family protein	at2g39400	266983_at	5.28439	1.32048	0.00497485
	Glycerophosphoryl diester phosphodiesterase family protein	at5g41080	249337_at	-3.16921	1.18665	0.00312348
	Acyl-activating enzyme 17 (AAE17)	at5g23050	249869_at	1.56368	2.61158	0.000316
	AMP-binding protein	at1g75960	262698_at	1.05412	-2.48134	0.00115154
	3-Ketoacyl-CoA synthase 2 (KCS2)	at1g04220	264318_at	1.36253	2.13685	0.0050076
	3-Ketoacyl-CoA synthase 19 (KCS19)	at5g04530	250891_at	-1.01516	3.05525	0.0173861
	Conserved peptide upstream open reading frame 32 (CPuORF32)	at1g73602	259842_at	-1.1402	-2.34359	0.00214138
	Lipid transfer protein 6 (LTP6)	at3g08770	258675_at	-1.27429	3.10001	8.08e-05
	Glycerol-3-phosphate acyltransferase 1 (GPAT1)	at1g06520	262630_at	-2.05443	1.47264	0.000361
	Lipid transfer protein 4 (LTP4)	at5g59310	247718_at	3.25208	9.1014	0.00939493
	Fatty acyl-CoA reductase 1 (FAR1)	at5g22500	249895_at	-1.45774	3.61562	1.92e-05
Amino acid metabolism	Involve in pyridoxine biosynthetic process	at3g19030	256891_at	2.28501	1.0054	0.00408791
	Early responsive to dehydration 5 (ERD5)	at3g30775	257315_at	-3.02435	-1.13131	0.0124874
	Arabidopsis thaliana methionine gamma-lyase (ATMGL)	at1g64660	261957_at	5.10508	2.02388	0.00100154
	Lysine-ketoglutarate reductase/saccharopine dehydrogenase bifunctional enzyme	at4g33150	253373_at	3.59776	7.13006	0.00512774
	Isovaleryl-CoA-dehydrogenase (IVD)	at3g45300	252570_at	2.04984	1.59116	0.024605
	Homogentisate 1,2-dioxygenase (HGO)	at5g54080	248193_at	2.17193	1.33757	0.0387714
	Aminotransferase	at5g53970	248207_at	2.57113	1.66471	0.00520904
Tetrapyrrole synthesis	HO3 (HEME OXYGENASE 3); heme oxygenase (decyclizing)	at1g69720	260396_at	1.07293	-2.8537	0.00799678
Oxidative PP	Glucose-6-phosphate dehydrogenase 4 (G6PD4)	at1g09420	264513_at	-2.09617	-1.03219	0.00271891
TCA	Carbonic anhydrase family protein (BCA6)	at1g58180	246396_at	2.44623	1.23176	0.00259305
C1-metabolism	Formate dehydrogenase (FDH)	at5g14780	246595_at	2.48345	-1.00102	0.00307494
Gluconeogenese	Citrate synthase 3 (CSY3)	at2g42790	263986_at	3.1562	1.32754	0.0194618
	Pyruvate orthophosphate dikinase (PPDK)	at4g15530	245528_at	7.33477	-1.35405	0.00388853
Major CHO metabolism	Sucrose-phosphate synthase (ATSPS4F)	at4g10120	255016_at	2.16015	1.09295	0.0221162
	pfkB-type carbohydrate kinase family protein	at4g10260	255806_at	2.42038	1.04217	0.0182106
	Sucrose synthase 3 (SUS3)	at4g02280	255521_at	7.7785	1.58222	0.0178745
	Beta-fructofuranosidase (ATBFRUCT1)	at3g13790	256787_at	1.00798	-2.44799	0.00214305
Minor CHO metabolism	Alpha,alpha-trehalose-phosphate synthase (ATTPS8)	at1g70290	264339_at	2.22861	1.11176	0.0121089
	Myo-inositol oxygenase 2 (MIOX2)	at2g19800	266693_at	-2.88093	3.41656	0.000262
	Myo-inositol oxygenase 4 (MIOX4)	at4g26260	254001_at	-4.42052	1.758	0.00123419
	Aldo/keto reductase family protein	at2g37760	267181_at	3.13054	1.49679	0.0363344
	Aldo/keto reductase family protein	at2g37770	267168_at	2.06027	1.54518	0.0201497
	Myo-inositol-1-phosphate synthase 3 (MIPS3)	at5g10170	250471_at	-1.46599	-2.49786	0.000259
Mitochondrial electron transport	Alternative NAD(P)H dehydrogenase 1 (NDA1)	at1g07180	256057_at	2.49492	-1.38763	8.32e-05
	Alternative oxidase 1A (AOX1A)	at3g22370	258452_at	3.23061	-1.04449	0.0158392
	Cytochrome c oxidase subunit 1 (COX1)	atmg01360	257333_at	2.3033	1.0831	0.00992815
	DIC2, Mitochondrial substrate carrier family protein	at4g24570	254120_at	-2.09122	-1.49876	0.0454513
Photo Synthesis	PSII low MW protein (PSBN)	atcg00700	244974_at	2.19263	-1.59797	0.0021326
	Encodes a 8 kD phosphoprotein (PSBH)	atcg00710	244975_at	2.16308	-1.27788	0.000878
	Encodes for CP47 (PSBB)	atcg00680	244972_at	2.14067	-1.40882	1.74e-05
	Chloroplast gene encoding a CP43 subunit (PSBC)	atcg00280	245003_at	2.17656	-1.99416	0.00445398
	Encodes photosystem II 5 kD protein subunit PSII-T (PSBT)	atcg00690	244973_at	2.54072	-1.28805	8.75e-05
	PSII D2 protein (PSBD)	atcg00270	245002_at	2.54201	-1.52624	0.000247
	ORF31, hypothetical protein	atcg00590	244965_at	3.04045	-1.40989	0.000114
	Cytochrome b6-f complex, subunit V (PETG)	atcg00600	244966_at	2.24176	-1.29945	0.000163
	ATPase III subunit (ATPH)	atcg00140	245026_at	2.74777	-1.24431	0.000563
	ATPase F subunit (ATPF)	atcg00130	245025_at	2.2821	-1.6743	0.000879
	Encodes NADH dehydrogenase subunit J (NDHJ)	atcg00420	245010_at	3.23954	-1.22135	0.000335
	PSBG	atcg00430	245011_at	2.68769	-1.3548	0.00112772
	NADH dehydrogenase ND4L ( NDHE)	atcg01070	244933_at	3.5524	-1.13003	3.62e-05
	CP12-2; protein binding	at3g62410	251218_at	2.11421	-1.09215	8.64e-05
	Fructose-bisphosphate aldolase	at4g26530	253971_at	2.20343	1.42373	0.000585
	Chloroplast envelope membrane protein (cemA)	atcg00530	245019_at	2.87179	-1.28618	0.000722
	Encodes psaA protein (PSAA)	atcg00350	245007_at	1.23056	-2.01408	0.00711306
Secondary metabolism	Cinnamoyl-CoA reductase-related | chr2:10177834-10180064 FORWARD	at2g23910	266578_at	1.09863	2.53435	0.000303
	Acyl-CoA synthetase 5 (ACOS5)	at1g62940	261096_at	-1.76855	3.47728	0.000259
	Aconitase C-terminal domain-containing protein	at3g58990	251524_at	1.15449	-2.1392	0.000555
	at4g22870:Leucoanthocyanidin dioxygenase; at4g22880:Tannin deficient seed 4 (LDOX)	at4g22870,at4g22880	254283_s_at	1.04784	2.11471	0.00146226
	Aldo/keto reductase	at1g59960	262913_at	1.04784	-2.05183	0.00667287
	Less adhesive pollen 5 (LPA 5)	at4g34850	253222_at	1.04784	4.28417	0.000328
	Less adhesive pollen 6 (LPA 6)	at1g02050	264175_at	1.04784	4.16555	0.000583
	O-methyltransferase family 2 protein	at1g76790	259878_at	1.04784	5.4028	0.00133054
	Geranylgeranyl pyrophosphate synthase 2 (GGPS2) ; farnesyltranstransferase	at2g23800	267295_at	2.06265	1.01896	0.00805393
	Phytoene desaturation 1 (PDS1)	at1g06570	262635_at	2.65352	1.53976	0.00516519
	Terpene synthase/cyclase family protein	at3g29410	256736_at	-2.18675	1.01672	0.00334321
	Strictosidine synthase family protein	at2g41290	266391_at	2.39931	1.25902	0.000217
	MAM1 (2-isopropylmalate synthase 3); 2-isopropylmalate synthase	at5g23010	249866_at	2.66347	-1.61281	0.000852
	Transferase family protein	at5g39080	249493_at	3.37018	1.17533	0.000388
	Transferase family protein	at4g13840	254737_at	-1.11513	-2.26342	0.000114
	Transferase family protein	at5g39050	249494_at	2.21683	1.01602	0.0294004
	Dihydroflavonol 4-reductase family / dihydrokaempferol 4-reductase family	at4g35420	253195_at	-2.17046	1.56764	0.000602
	Flavonol synthase, putative	at5g63580	247358_at	2.01337	1.47912	0.0236719
	Ornithine cyclodeaminase/mu-crystallin family protein	at5g52810	248330_at	-1.23329	-2.25605	0.0085189
Polyamine metabolism	Adenosylmethionine decarboxylase family protein	at3g25570	257960_at	2.27056	-1.74415	0.00336648
RNA	PAB6 (POLY(A) binding protein 6); RNA binding / translation initiation factor	at3g16380	259377_at	-2.75219	1.29047	0.000111
	PAB7 (POLY(A) binding protein 7); RNA binding / translation initiation factor	at2g36660	265205_at	-2.38526	1.12225	4.21e-05
	Splicing factor, putative	at2g24590	257435_at	-2.03976	-1.14597	0.00291749
	CCR4-NOT transcription complex protein, putative	at3g44260	252679_at	-2.43384	-1.46678	0.018146
	MEI2-like protein 2 (AML2); RNA binding	at2g42890	265266_at	3.05705	1.33861	0.0167203
	MEI2-like protein 5 (AML5); RNA binding	at1g29400	259769_at	2.06745	-1.20364	0.0205368
	RNA recognition motif (RRM)-containing protein	at5g53680	248215_at	-2.67119	1.12637	0.00110699
	RNA polymerase beta' subunit-1 ( RPOC1)	atcg00180	244998_at	2.30195	1.10731	0.00127378
N-metabolism	Glutamate dehydrogenase 1 (GDH 1)	at5g18170	250032_at	1.07076	-2.10954	0.000619
Biodegradation of Xenobiotics	Lactoylglutathione lyase family protein / glyoxalase I family protein	at5g57040	247931_at	2.38806	1.08269	0.000315
Fermentation	3-Chloroallyl aldehyde dehydrogenase ( ALDH2C4)	at3g24503	258140_at	1.04667	-2.42189	0.0033345
Not assigned	Uncharacterized protein, Emsy N terminus domain-containing protein / ENT domain-containing protein	at3g57960	251613_at	-2.5742	-1.0434	0.000387
	Uncharacterized protein, Emsy N Terminus (ENT)/ plant Tudor-like domains-containing protein	at3g57970	251614_at	-2.36438	-1.0434	5.08e-05
	Uncharacterised protein family (UPF0497)	at1g03700	264842_at	-2.01924	1.01659	6.71e-05
	ZW9	at1g58270	256021_at	3.76432	3.15857	0.00153936
	Uncharacterised protein	at1g53870	262259_s_at	4.92816	1.89354	0.0147164
	Uncharacterised protein	at1g24600	265024_at	-1.11043	2.65218	8.79e-05
	Uncharacterised protein	at5g45310	248969_at	4.48342	2.55141	0.0202474
	Uncharacterised protein	at5g54970	248139_at	-1.41911	-2.18555	0.010306
	Uncharacterised protein	at5g56980	247933_at	-1.20235	-2.1325	0.0378171
	Uncharacterised protein	at5g02550	251010_at	1.14893	2.31287	0.000731
	Uncharacterised protein	at3g22240	256617_at	1.41574	-2.3649	0.00183975
	Uncharacterised protein	at3g10120	258935_at	1.7606	2.25129	0.0125464
	Uncharacterised protein	at2g32380	266334_at	-1.62974	-2.05412	0.00198515
	Uncharacterised protein	at5g53710	248218_at	5.13905	2.37743	0.0321951
	Uncharacterised protein	at2g42570	263496_at	-1.41026	2.05881	0.0004
	Uncharacterised protein	at4g00955	255627_at	-1.07171	-2.44126	0.00357373
	Uncharacterised protein	at5g22580	249894_at	-2.30936	-3.32835	0.00786952
	Uncharacterised protein	at1g76240	261772_at	-1.083	-2.04072	0.00437077
	Uncharacterised protein	at5g45460	248941_s_at	-1.08651	-2.09421	0.00116679
	Uncharacterised protein	at5g64780	247255_at	-1.1607	-2.28934	0.00173372
	Uncharacterised protein	at2g25625	265913_at	2.17342	2.06615	0.0342275
	Uncharacterised protein	at4g35190	253182_at	3.94276	2.75454	0.000661
	Uncharacterised protein	at5g44820	249021_at	1.06497	-2.15788	0.0291331
	Uncharacterised protein	at1g04530	264609_at	-1.18991	-2.14485	0.00520904
	Uncharacterised protein	at3g29370	256743_at	1.06772	2.01706	0.00457269
	Uncharacterised protein	at1g27030	264987_at	-1.17898	2.06395	0.000772
	Uncharacterised protein	at5g57790	247883_at	1.35844	2.13823	5.67e-05
	Uncharacterised protein	at1g48330	262236_at	-1.13767	2.04272	0.00334235
	Uncharacterised protein	at4g17215	245305_at	1.04684	2.3907	0.00742952
	Uncharacterised protein	at3g04960	259089_at	-1.08539	2.34495	0.000172
	Uncharacterised protein	at2g29880	266645_at	2.57115	-1.11025	0.000608
	Uncharacterised protein	at5g67370	246998_at	3.19115	-1.07715	0.00419517
	Uncharacterised protein	at1g72510	260453_s_at	2.12128	1.02768	0.00560981
	Unknown protein	at3g56360	251704_at	2.70128	1.70913	0.0128959
	Unknown protein	at1g22890	264774_at	2.88163	1.50363	0.0265636
	Uncharacterized protein	at2g31035	267203_at	-2.51514	1.04603	0.00164238
	Uncharacterized protein	at4g33666	253305_at	2.27775	1.18965	0.00061
	Uncharacterized protein	at3g14560	258091_at	3.36951	1.02944	0.016332
	Uncharacterized protein	at4g16000	245353_at	4.69473	-1.63225	0.00148323
	Uncharacterized protein	at5g66490	247072_at	2.5809	1.4116	0.00418786
	Uncharacterized protein	at5g50360	248505_at	3.57175	1.46606	0.008029
	Uncharacterized protein	at3g47510	252419_at	2.2801	1.18857	0.000979
	Uncharacterized protein	at4g29980	253641_at	-2.20709	253641_at	1.74e-05
	Uncharacterized protein	at3g12420	257585_at	-2.08644	1.32265	5.47e-05
	Uncharacterized protein	at1g26710	261264_at	3.10808	1.19905	1.85e-05
	Uncharacterized protein	at2g29670	266617_at	2.22216	1.05552	0.000124
	Uncharacterized protein	at3g48510	252321_at	3.56075	1.77039	0.00373112
	Uncharacterized protein	at3g07250	258835_at	-2.03842	1.02218	0.00285891
	Uncharacterized protein	at2g07708	244959_s_at	2.1081	-1.02822	0.00556755
	Uncharacterized protein	at3g21000	256975_at	-2.37384	1.03217	0.000131
	Uncharacterized protein	at5g03390	250920_at	-2.19889	1.0142	0.000633
	Uncharacterized protein	at5g40690	249377_at	4.46143	1.35585	0.0228307
	Uncharacterized protein	at1g15320	262579_at	-2.31681	1.14149	0.000102
	Uncharacterized protein	at1g23580	265163_at	2.0348	1.01537	0.001182
	Uncharacterized protein	at1g10140	264467_at	6.03442	1.44159	0.00406192
	Uncharacterized protein	at5g25840	246860_at	2.02471	-1.35455	0.000129
	Uncharacterized protein	at3g51750	252073_at	2.42664	-1.69259	0.0099052
	Uncharacterized protein	at1g67860	260004_at	3.41863	-1.26862	0.00727007
	Uncharacterized protein	at1g07860	261461_at	-2.53497	1.1102	0.000198
	Uncharacterized protein	at3g03170	258878_at	2.15781	1.91032	0.00191837
	Uncharacterized protein	at1g30800	257419_at	-2.52693	-1.09463	0.00015
	Uncharacterized protein	at1g49470	262396_at	3.38197	-1.48306	0.00143323
	Uncharacterized protein	at5g22270	249941_at	3.20978	1.05953	0.00342284
	Uncharacterized protein	at1g54540	263005_at	-2.34099	1.70975	0.000167
	Uncharacterized protein	at2g02061	266111_at	-2.55551	-1.00079	8.75e-05
	Uncharacterized protein	at3g58280	251568_at	-2.46529	1.0415	0.000704
	Uncharacterized protein	at1g78110	257502_at	2.52559	-1.15581	0.00615197
	Uncharacterized protein	at1g71760	261510_at	-2.14555	1.06007	0.000908
	Uncharacterized protein	at4g28290	253814_at	2.39173	1.15118	0.000479
	Uncharacterized protein	at5g49390	248600_at	-2.07957	1.40064	0.0177389
	Uncharacterized protein	at1g10990	260472_at	-2.45656	-1.4593	0.000671
	Uncharacterized protein	at1g15190	262606_at	-2.40324	-1.05078	0.000256
	Uncharacterized protein	at1g26920	263688_at	3.06787	1.54413	0.00286564
	Uncharacterized protein	at4g17840	254691_at	3.73611	1.2364	0.00352391
	Uncharacterized protein	at5g17830	250052_at	-2.37761	-1.12778	0.000267
	Uncharacterized protein	at3g47250	252462_at	2.19115	1.07471	0.00125808
	Uncharacterized protein	at1g23670	265185_at	2.29416	1.04933	0.00143136
	Uncharacterized protein	atmg01000	244921_s_at	2.25851	-1.1697	0.0143777
	Uncharacterized protein	at4g15140	245309_at	-2.17919	-1.17358	4.46e-05
	Uncharacterized protein	at4g13030	254797_at	2.37453	-1.03206	0.00602774
	Uncharacterized protein	at2g15830	265539_at	2.58094	1.76263	0.00111928
	Uncharacterized protein	at3g07580	259250_at	-2.13971	-1.72363	0.0227757
	Uncharacterized protein	at4g09300	255086_at	-2.24207	1.06891	0.000178
	Binding	at3g26782	258254_at	-1.06319	2.02475	0.00892046
	Similar to unknown protein	at1g53560	260983_at	3.34406	1.3279	0.000567
	Similar to unknown protein	at4g33980	253322_at	1.15728	3.71854	0.0299187
	Similar to unknown protein	at1g73750	260048_at	3.40724	1.31232	0.00200089
	Similar to unknown protein	at5g43150	249134_at	3.80874	-1.03927	0.00622112
	Unknown protein	at3g15780	258263_at	2.00309	1.53171	0.00739688

## Sheet: 68 probesets common in FB and L
Differentially regulated probe sets with ≥2 fold change expression difference at p ≤ 0.05, between scion vs. rootstock common in flower bud and leaf
Putative gene function	GeneID	Probesets	Scion vs Rootstock
			Flower bud	Leaf
Legume lectin family protein	at5g03350	250942_at	-4.86393	-6.4613
Ethylene responsive element binding factor 6( ATERF6); DNA binding / transcription factor	at4g17490	245250_at	-4.85024	-2.35761
Protease inhibitor	at5g55450	248062_at	-4.19922	-3.77206
Expansin-like B3 precursor (EXLB3)	at2g18660	266070_at	-4.10133	-4.75805
Myo-inositol oxygenase 2 (MIOX2)	at2g19800	266693_at	-2.88093	3.41656
DNA-binding family protein	at2g42940	265263_at	-2.65147	4.70387
Pathogenesis-related gene 5 (PR5)	at1g75040	259925_at	-2.59879	-5.76319
Indoleacetic acid biosynthetic process	at5g19240	249918_at	-2.33631	-2.15994
Uncharacterised protein	at5g22580	249894_at	-2.30936	-3.32835
Ethylene responsive element binding factor 2 (ATERF2)	at5g47220	248794_at	-2.29724	-2.88514
Protease inhibitor/seed storage/lipid transfer protein (LTP) family protein	at3g52130	252090_at	-2.29484	3.59604
Protease inhibitor	at3g07450	259063_at	-2.26384	2.17748
Tapetum-specific protein-related	at4g20420	254465_at	-2.20192	7.15119
Band 7 family protein	at3g01290	259272_at	2.0032	-2.14496
Chloride channel A (ATCLC-A)	at5g40890	249327_at	2.00855	2.01337
Arabidopsis thaliana expansin-like A1 (ATEXLA1)	at3g45970	252563_at	2.04619	3.56236
3-Ketoacyl-CoA synthase 16 (KCS16)	at4g34250	253285_at	2.05862	2.30616
Protein kinase	at1g69790	260415_at	2.0636	2.13625
MATE efflux family protein	at2g04050	263402_at	2.06982	2.03715
Zinc finger (C3HC4-type RING finger) family protein	at5g01880	251066_at	2.07593	2.35074
Arabinogalactan protein 2 (AGP2)	at2g22470	264005_at	2.11866	2.48179
Uncharacterised protein	at2g25625	265913_at	2.17342	2.06615
Transcriptional factor B3 family protein	at3g46770	252495_at	2.18668	-2.24217
Nodulin MtN21 family protein	at4g28040	253829_at	2.29491	3.13245
ALC (ALCATRAZ)	at5g67110	247035_at	2.32205	2.70876
Serine carboxypeptidase-like 13 (SCPL13)	at2g22980	267265_at	2.37893	2.10744
Family II extracellular lipase	at1g20120	261222_at	2.45826	2.03395
S-phase kinase-associated protein 2A (SKP2A)	at1g21410	260875_at	2.46647	2.29539
AT14 A (integrin like protein)	at3g28290	256601_s_at	2.5442	5.23793
Major facilitator superfamily protein, C2H2	at3g05400	259133_at	2.6488	3.09753
Indole-3-acetic acid amido synthetase (GH3.5)	at4g27260	253908_at	2.738	2.79337
O-methyltransferase	at1g21130	261453_at	2.76217	-2.25489
Rubber elongation factor protein (REF)	at2g47780	266503_at	2.83499	2.22186
Acetyl CoA:(Z)-3-hexen-1-ol acetyltransferase (CHAT)	at3g03480	259054_at	2.8652	3.37815
Lipid transfer protein 2 (LTP2)	at2g38530	266415_at	2.98836	5.60676
Beta-xylosidase 1 (BXL1)	at5g49360	248622_at	3.08726	3.82561
Proton-dependent oligopeptide transport (POT) family protein	at4g21680	254396_at	3.1448	2.78389
Universal stress protein (USP) family protein	at3g62550	251221_at	3.18112	2.09649
Arabidopsis thaliana basic leucine-zipper 1(AtbZIP1)	at5g49450	248606_at	3.24353	2.00154
Lipid transfer protein 4 (LTP4)	at5g59310	247718_at	3.25208	9.1014
Arabidopsis RAB GTPase homolog C2B (ATRABC2B)	at3g09910	258652_at	3.33827	2.45852
Lysine-ketoglutarate reductase/saccharopine dehydrogenase bifunctional enzyme	at4g33150	253373_at	3.59776	7.13006
Flavin-monoxygenase glucosinolate s-oxygenase 2 (FMO GS-OX2)	at1g62540	265122_at	3.65579	2.28034
Homeobox 53 (HB53)	at5g66700	247052_at	3.7297	2.58364
ZW9	at1g58270	256021_at	3.76432	3.15857
Acid phosphatase survival protein SurE	at4g14930	245330_at	3.93336	2.03636
Uncharacterised protein	at4g35190	253182_at	3.94276	2.75454
Transcription factor	at2g47270	260527_at	3.97466	6.0277
Plant U-box 19 (PUB19)	at1g60190	264217_at	4.30832	2.07048
Cellulose synthase; ATCSLB04	at2g32540	267115_s_at	4.39958	2.23029
FAD-binding domain-containing protein	at5g44400	249046_at	4.45608	-5.65293
Uncharacterised protein	at5g45310	248969_at	4.48342	2.55141
Beta glucosidase (BGLU45)	at1g61810	264433_at	5.04389	3.29666
Arabidopsis thaliana methionine gamma-lyase (ATMGL)	at1g64660	261957_at	5.10508	2.02388
Uncharacterised protein	at5g53710	248218_at	5.13905	2.37743
Squalene monoxygenase 6 (SQE6)	at5g24160	249775_at	5.2711	2.7332
Zinc finger (C3HC4-type RING finger) family protein	at5g01520	251084_at	6.01671	2.0998
Protease inhibitor/seed storage/lipid transfer protein (LTP) family protein	at1g62510	265111_at	6.10396	4.78712
UDP-glucoronosyl/UDP-glucosyl transferase family protein	at1g05680	263231_at	6.4662	3.51516
Serine carboxypeptidase-like 7 (SCPL7)	at3g10450	258923_at	7.21983	4.40241
Cinnamyl-alcohol dehydrogenase (CAD) family	at1g09500	264514_at	8.33125	9.37507
Response to cyclopentenone	at2g31945	263475_at	9.34235	5.47793
Arabidopsis thaliana homeobox 7 (ATHB-7)	at2g46680	266327_at	10.5988	2.75686
Late embryogenesis abundant protein	at1g52690	262128_at	13.5918	7.87225
Homeobox-2 (HB-2)	at2g18550	265983_at	16.1848	5.05563
ABA-responsive protein-related	at3g02480	258498_at	18.6874	8.69705
2-Oxoglutarate-dependent dioxygenase	at2g25450	265615_at	18.9241	2.33868
Histone H1-3 ( HIS1-3)	at2g18050	265817_at	27.0423	8.2377
