# Supplementary material for: Grafting Triggers Differential Responses between Scion and Rootstock
Source: PLoS One. 2015 Apr 13;10(4):e0124438. doi: 10.1371/journal.pone.0124438 (PMC4395316; doi:10.1371/journal.pone.0124438)
Supplement: S2 Table — (XLSX) [file pone.0124438.s004.xlsx]

## Sheet: Transcription factors
Differentially expressed transcripts related to transcription factors in flower bud and leaf (scion vs. rootstock; ≥2 fold change; p ≤ 0.05)
Probeset	Gene ID	Putative gene function	Flower bud	Leaf
263956_at	at2g35940	Bel1-like homeodomain 1	3.78912	1.10319
265983_at	at2g18550	Homeobox-2	16.1848	5.05563
261120_at	at1g75410	Bel1-like homeodomain 3	2.28935	1.13545
266327_at	at2g46680	Homeobox 7	10.5988	2.75686
251272_at	at3g61890	Arabidopsis thaliana homeobox 12	6.53475	1.34052
261502_at	at1g14440	Homeobox protein 31	-1.18412	2.29827
256452_at	at1g75240	Homeobox protein 33	-1.03943	2.18595
256452_at	at4g36740	Homeobox protein 40	8.82761	1.757
247052_at	at5g66700	Homeobox 53	3.7297	2.58364
264273_s_at	at1g60300	No Apical Meristem domain transcriptional regulator	-2.33595	-1.0601
261564_at	at1g01720	Arabidopsis NAC domain containing protein 2 (ANAC002)	2.31155	1.41046
249467_at	at5g39610	Arabidopsis NAC domain containing protein 6 (ATNAC6)	16.4195	1.84381
260156_at	at1g52880	Arabidopsis NAC domain containing protein18 (ATNAC18)	3.27981	-1.16109
260203_at	at1g52890	Arabidopsis NAC domain containing protein 19 (ATNAC19)	4.21252	1.01689
255794_at	at2g33480	NAC domain containing protein 41	2.12295	-1.23575
253872_at	at4g27410	Responsive to desiccation 26 (RD26), ANAC072	4.04408	-1.18202
253774_at	at4g28530	NAC domain containing protein 74	2.34346	1.37781
245987_at	at5g13180	ANAC083 (Arabidopsis NAC domain containing protein 83)	4.59938	1.07173
247768_at	at5g58900	MYB family transcription factor	2.0566	-1.23031
250741_at	at5g05790	MYB family transcription factor	-1.38771	-3.231
250697_at	at5g06800	MYB family transcription factor	1.0902	-2.24416
257221_at	at3g27920	MYB domain protein 0	2.67288	1.23244
259751_at	at1g71030	MYB-like 2	2.03662	1.29367
264210_at	at1g22640	MYB domain protein 3	2.66042	1.33981
260784_at	at1g06180	MYB domain protein 13	2.21301	1.58487
257904_at	at3g28470	ATMYB35	-3.00567	1.05975
247696_at	at5g59780	MYB domain protein 59	2.8332	-1.18759
245640_at	at1g25330	Basic helix-loop-helix protein	4.31772	-1.22847
260527_at	at2g47270	bHLH protein	3.97466	6.0277
247035_at	at5g67110	ALCATRAZ	2.32205	2.70876
255694_at	at4g00050	Unfertilized embryo sac 10	2.10798	1.20046
245748_at	at1g51140	Basic helix-loop-helix family protein	1.79669	2.37739
257642_at	at3g25710	Basic helix-loop-helix 32	-1.24981	2.16886
263963_at	at2g36080	DNA-binding protein	5.4356	1.95151
247666_at	at5g60140	Transcriptional factor B3 family protein	2.68833	1.00432
246168_at	at5g32460	DNA binding	2.32906	1.03221
252495_at	at3g46770	Transcriptional factor B3 family protein	2.18668	-2.24217
256418_at	at3g06160	Transcriptional factor B3 family protein	-1.51233	2.21391
256918_s_at	at4g01580	Transcriptional factor B3 family protein	-1.07187	3.51343
267509_at	at2g45660	AGAMOUS-like 20	2.06842	1.16818
248374_at	at5g51870	AGAMOUS-like 71	2.0625	1.43862
259977_at	at1g76590	Zinc-binding family protein	6.10856	1.34483
262803_at	at1g21000	Zinc-binding family protein	6.09768	-1.0369
265158_at	at1g31040	PLATZ transcription factor protein	2.43739	1.36469
266078_at	at2g40670	Arabidopsis response regulator 16	2.66748	1.09095
247921_at	at5g57660	Zinc finger (B-box type) protein	2.04139	1.12693
252573_at	at3g45260	Zinc finger (C2H2 type) family protein	-1.45163	-2.30056
246556_at	at5g15480	Zinc finger (C2H2 type) protein	-2.2483	-1.08035
260430_at	at1g68200	Zinc finger (CCCH-type) protein	-2.35517	1.11661
264415_at	at1g43160	RAP2.6, Related to AP2 6	4.90223	-1.55301
259372_at	at1g69120	Apetala1 (AP1)	-1.18826	2.33684
253405_at	at4g32800	AP2 domain transcription factor TINY	-1.15394	-2.84215
246531_at	at5g15800	SEPALLATA1	1.05151	14.5817
259124_at	at3g02310	SEPALLATA2	1.21358	3.51205
264872_at	at1g24260	SEPALLATA3	-1.08465	3.50609
264041_at	at2g03710	SEPALLATA 4	1.38643	2.14479
261375_at	at1g53160	Squamosa promoter binding protein-like 4 (SPL4)	-1.07301	2.47005
264489_at	at1g27370	Squamosa promoter-binding protein-like 10	-2.28528	1.03346
251560_at	at3g57920	Squamosa promoter-binding protein-like 15	-2.47659	1.84841
257769_at	at3g23050	Indole-3- acetic acid 7	2.09229	-1.7178
245593_at	at4g14550	Indole-3-acetic acid inducible 14	2.06775	1.60145
258399_at	at3g15540	Indole-3-acetic acid inducible 19	1.21968	-2.08547
247668_at	at5g60100	Arabidopsis pseudo-response regulator 3	1.48575	3.98296
266720_s_at	at2g46790	Arabidopsis pseudo-response regulator 9	2.80548	1.294
254652_at	at4g18170	WRKY28	2.20445	1.73041
263783_at	at2g46400	WRKY46	-2.01509	-1.22412
265263_at	at2g42940	DNA-binding protein	-2.65147	4.70387
248564_at	at5g49700	DNA-binding protein	2.04739	1.64678
267538_at	at2g41870	Remorin family protein	3.09214	-1.28144
258139_at	at3g24520	Heat shock transcription factor C1	3.08766	-1.22883
245252_at	at4g17500	Ethylene responsive element binding factor 1 (ATERF1)	-1.99	-2.13887
248794_at	at5g47220	Ethylene responsive element binding factor 2 (ATERF2)	-2.29724	-2.88514
245250_at	at4g17490	Ethylene responsive element binding factor 6( ATERF6)	-4.85024	-2.35761
247543_at	at5g61600	Ethylene response factor 104 (ERF104 )	-3.10009	-1.01868
260878_at	at1g21450	Scarecrow-like 1	2.16221	1.2708
261860_at	at1g50600	Scarecrow-like 5	2.0135	1.05819
257985_at	at3g20810	jmjC domain protein	1.55118	6.36574
254016_at	at4g26150	Cytokinin-responsive GATA factor 1	1.31201	2.32635
261663_at	at1g18330	Early-Phytochrome-responsive1	1.23019	2.63813
263549_at	at2g21650	MEE3	-1.39945	-8.71711
259364_at	at1g13260	Regulation of the ATPase of the vacuolar membrane	-1.50434	-2.32556
257400_s_at	at1g23810	Paired amphipathic helix protein	-2.05222	1.30235
249752_at	at5g24660	Response to low sulfur 2	4.76634	1.45698
250420_at	at5g11260	Elongated hypocotyl 5	2.04581	1.40839
248606_at	at5g49450	Basic leucine-zipper 1	3.24353	2.00154
262393_at	at1g49490	Leucine-rich repeat family protein (LRR)	-2.50498	1.29634
253263_at	at4g34000	Abscisic acid responsive elements-binding factor 3 ( ABF3 )	2.62955	1.41659
260783_at	at1g06160	Octadecanoid-responsive Arabidopsis AP2/ERF59 (ORA59)	1.10801	-3.78273
253259_at	at4g34410	Redox responsive transcription factor 1 (RRTF1)	-1.02828	-2.10573
260141_at	at1g66350	RGA-LIKE 1 (RGL1)	1.05861	-2.36515
250435_at	at5g10380	RING1	1.13642	-2.01361
261251_at	at1g05920	Regulation of transcription	-2.09385	1.03083
258930_at	at3g10040	Transcription factor	-2.1542	-1.06598
263006_at	at1g54240	DNA binding	-2.45244	1.0221
246963_at	at5g24820	Aspartyl protease protein	-2.84192	1.0759
253753_at	at4g29030	Glycine-rich protein	-1.28028	2.37725
248490_at	at5g50940	Transcription from RNA polymerase II promoter	1.16499	2.19827
248448_at	at5g51190	AP2 domain-containing transcription factor	-3.76818	1.19083
250582_at	at5g07580	DNA binding	-1.37463	-2.2435
262656_at	at1g14200	Zinc finger (C3HC4-type RING finger) family protein	2.28018	1.0594
261265_at	at1g26800	Zinc finger (C3HC4-type RING finger) family protein	2.55181	1.14918
265472_at	at2g15580	Zinc finger (C3HC4-type RING finger) family protein	2.57754	-1.21869
253806_at	at4g28270	Zinc finger (C3HC4-type RING finger) family protein	3.1956	1.08767
259310_s_at	at3g05160	Major facilitator superfamily protein, C2H2	2.05777	1.66465
259133_at	at3g05400	Major facilitator superfamily protein, C2H2	2.6488	3.09753
260037_at	at1g68840	Regulation of the ATPase of the vacuolar membrane	1.58863	-2.09676
