# Supplementary material for: Grafting Triggers Differential Responses between Scion and Rootstock
Source: PLoS One. 2015 Apr 13;10(4):e0124438. doi: 10.1371/journal.pone.0124438 (PMC4395316; doi:10.1371/journal.pone.0124438)
Supplement: S3 Table — (XLSX) [file pone.0124438.s005.xlsx]

## Sheet: Figure 4A
Differentially expressed genes assigned to the MapMan visualization- hormone metabolism in flower bud (Figure 4A )
BinCode	BinName	id	description	Fold change (scion vs. rootstock)
ABA
17.1.1	hormone metabolism.abscisic acid.synthesis-degradation	257950_at	(at3g21780): Symbols: UGT71B6 | UGT71B6 (UDP-glucosyl transferase 71B6); UDP-glycosyltransferase/ abscisic acid glucosyltransferase/ transferase, transferring glycosyl groups | chr3:7675004-7676494 REVERSE	1.48653
17.1.1.1.1	hormone metabolism.abscisic acid.synthesis-degradation.synthesis.zeaxanthin epoxidase	247025_at	(at5g67030): Symbols: ABA1, LOS6, NPQ2, ATABA1, ZEP, IBS3, ATZEP | ABA1 (ABA DEFICIENT 1); zeaxanthin epoxidase | chr5:26753510-26757236 REVERSE	1.5124
17.1.1.1.10	hormone metabolism.abscisic acid.synthesis-degradation.synthesis.9-cis-epoxycarotenoid dioxygenase	254564_at	(at4g19170): Symbols: NCED4 | NCED4 (NINE-CIS-EPOXYCAROTENOID DIOXYGENASE 4) | chr4:10481786-10483857 FORWARD	5.58141
17.1.1.1.12	hormone metabolism.abscisic acid.synthesis-degradation.synthesis.abscisic aldehyde oxidase	263570_at	(at2g27150): Symbols: AAO3 | AAO3 (Abscisic ALDEHYDE OXIDASE 3); abscisic aldehyde oxidase/ aldehyde oxidase/ indole-3-acetaldehyde oxidase | chr2:11601754-11607161 FORWARD	2.16267
17.1.1.2.1	hormone metabolism.abscisic acid.synthesis-degradation.degradation.8-hydroxylase	254562_at	(at4g19230): Symbols: CYP707A1 | CYP707A1; (+)-abscisic acid 8'-hydroxylase/ oxygen binding | chr4:10521379-10523961 FORWARD	1.22646
17.1.2	hormone metabolism.abscisic acid.signal transduction	253263_at	(at4g34000): Symbols: ABF3, DPBF5 | ABF3 (ABSCISIC ACID RESPONSIVE ELEMENTS-BINDING FACTOR 3); DNA binding / protein binding / transcription activator/ transcription factor | chr4:16295558-16298255 FORWARD	2.62955
17.1.2	hormone metabolism.abscisic acid.signal transduction	267519_at	(at2g30470): Symbols: HSI2, VAL1 | HSI2 (HIGH-LEVEL EXPRESSION OF SUGAR-INDUCIBLE GENE 2); transcription factor/ transcription repressor | chr2:12980507-12985043 REVERSE	1.33541
17.1.2	hormone metabolism.abscisic acid.signal transduction	253994_at	(at4g26080): Symbols: ABI1 | ABI1 (ABA INSENSITIVE 1); calcium ion binding / protein serine/threonine phosphatase | chr4:13219961-13222284 REVERSE	3.00825
17.1.2	hormone metabolism.abscisic acid.signal transduction	247957_at	(at5g57050): Symbols: ABI2 | ABI2 (ABA INSENSITIVE 2); protein serine/threonine phosphatase | chr5:23087235-23089627 FORWARD	4.93493
17.1.2	hormone metabolism.abscisic acid.signal transduction	260145_at	(at1g52920): Symbols: GCR2, GPCR | GPCR (G PROTEIN COUPLED RECEPTOR); abscisic acid binding / catalytic | chr1:19709275-19711052 REVERSE	1.15387
17.1.3	hormone metabolism.abscisic acid.induced-regulated-responsive-activated	260368_at	(at1g69700): Symbols: ATHVA22C | ATHVA22C | chr1:26220238-26221825 FORWARD	-1.29158
17.1.3	hormone metabolism.abscisic acid.induced-regulated-responsive-activated	248466_at	(at5g50720): Symbols: ATHVA22E, HVA22E | ATHVA22E | chr5:20633193-20634552 REVERSE	1.18398
17.1.3	hormone metabolism.abscisic acid.induced-regulated-responsive-activated	263385_at	(at2g40170): Symbols: ATEM6, GEA6 | GEA6 (LATE EMBRYOGENESIS ABUNDANT 6) | chr2:16779552-16780258 REVERSE	1.18001
17.1.3	hormone metabolism.abscisic acid.induced-regulated-responsive-activated	258498_at	(at3g02480): ABA-responsive protein-related | chr3:512312-513027 FORWARD	18.6874
17.1.3	hormone metabolism.abscisic acid.induced-regulated-responsive-activated	250279_at	(at5g13200): GRAM domain-containing protein / ABA-responsive protein-related | chr5:4207004-4208289 FORWARD	1.54968
17.1.3	hormone metabolism.abscisic acid.induced-regulated-responsive-activated	264620_at	(at2g17770): Symbols: ATBZIP27, FDP | ATBZIP27; transcription factor | chr2:7723103-7724161 FORWARD	-1.34696
17.1.3	hormone metabolism.abscisic acid.induced-regulated-responsive-activated	249536_at	(at5g38760): unknown protein | chr5:15524178-15524977 FORWARD	5.89166
17.1.3	hormone metabolism.abscisic acid.induced-regulated-responsive-activated	246314_at	(at3g56850): Symbols: AREB3, DPBF3 | AREB3 (ABA-RESPONSIVE ELEMENT BINDING PROTEIN 3); DNA binding / transcription activator/ transcription factor | chr3:21046341-21048516 REVERSE	1.06835
BA
17.3.1.1.1	hormone metabolism.brassinosteroid.synthesis-degradation.BRs.DET2	246488_at	(at5g16010): 3-oxo-5-alpha-steroid 4-dehydrogenase family protein / steroid 5-alpha-reductase family protein | chr5:5227924-5229116 FORWARD	1.34087
17.3.1.1.5	hormone metabolism.brassinosteroid.synthesis-degradation.BRs.metabolic regulation	264042_at	(at2g03760): Symbols: ST, ATST1, RAR047, ST1 | ST; brassinosteroid sulfotransferase/ sulfotransferase | chr2:1149337-1150663 REVERSE	2.77026
17.3.1.1.5	hormone metabolism.brassinosteroid.synthesis-degradation.BRs.metabolic regulation	267614_at	(at2g26710): Symbols: BAS1, CYP734A1, CYP72B1 | BAS1 (PHYB ACTIVATION TAGGED SUPPRESSOR 1); oxygen binding / steroid hydroxylase | chr2:11380492-11383612 FORWARD	-1.07474
17.3.1.1.99	hormone metabolism.brassinosteroid.synthesis-degradation.BRs.other	256598_at	(at3g30180): Symbols: CYP85A2, BR6OX2 | BR6OX2 (BRASSINOSTEROID-6-OXIDASE 2); monooxygenase/ oxygen binding | chr3:11810737-11813765 FORWARD	-1.32606
17.3.1.1.99	hormone metabolism.brassinosteroid.synthesis-degradation.BRs.other	256788_at	(at3g13730): Symbols: CYP90D1 | CYP90D1; oxidoreductase, acting on paired donors, with incorporation or reduction of molecular oxygen, NADH or NADPH as one donor, and incorporation of one atom of oxygen / oxygen binding | chr3:4497976-4500920 REVERSE	-1.05897
17.3.1.1.99	hormone metabolism.brassinosteroid.synthesis-degradation.BRs.other	246216_at	(at4g36380): Symbols: ROT3 | ROT3 (ROTUNDIFOLIA 3); oxidoreductase, acting on paired donors, with incorporation or reduction of molecular oxygen, NADH or NADPH as one donor, and incorporation of one atom of oxygen / oxygen binding / steroid hydroxylase | chr4:17187528-17192317 REVERSE	1.27559
17.3.1.2.3	hormone metabolism.brassinosteroid.synthesis-degradation.sterols.CYP51	262820_at	(at1g11680): Symbols: CYP51G1, EMB1738, CYP51A2, CYP51 | CYP51G1 (CYTOCHROME P450 51G1); oxygen binding / sterol 14-demethylase | chr1:3938501-3940754 FORWARD	-1.55334
17.3.1.2.4	hormone metabolism.brassinosteroid.synthesis-degradation.sterols.FACKEL	251995_at	(at3g52940): Symbols: FK, HYD2, ELL1 | FK (FACKEL); delta14-sterol reductase | chr3:19630198-19633296 REVERSE	-1.5148
17.3.1.2.6	hormone metabolism.brassinosteroid.synthesis-degradation.sterols.DWF7	258484_at	(at3g02580): Symbols: STE1, DWF7, BUL1 | STE1 (STEROL 1); C-5 sterol desaturase | chr3:546903-548795 FORWARD	-1.44971
17.3.1.2.99	hormone metabolism.brassinosteroid.synthesis-degradation.sterols.other	249775_at	(at5g24160): Symbols: SQE6 | SQE6 (SQUALENE MONOXYGENASE 6); FAD binding / oxidoreductase/ squalene monooxygenase | chr5:8183075-8186640 REVERSE	5.2711
17.3.1.2.99	hormone metabolism.brassinosteroid.synthesis-degradation.sterols.other	253039_at	(at4g37760): Symbols: SQE3 | SQE3 (squalene epoxidase 3); squalene monooxygenase | chr4:17743887-17746678 FORWARD	1.79357
17.3.1.2.99	hormone metabolism.brassinosteroid.synthesis-degradation.sterols.other	249774_at	(at5g24150): Symbols: SQP1, SQE5 | SQP1; squalene monooxygenase | chr5:8172332-8175431 REVERSE	2.01719
17.3.2.1	hormone metabolism.brassinosteroid.signal transduction.BRI	252078_at	(at3g51740): Symbols: IMK2 | IMK2 (INFLORESCENCE MERISTEM RECEPTOR-LIKE KINASE 2); ATP binding / kinase/ protein kinase/ protein serine/threonine kinase | chr3:19189049-19192051 FORWARD	-2.19226
17.3.2.2	hormone metabolism.brassinosteroid.signal transduction.BZR	252178_at	(at3g50750): brassinosteroid signalling positive regulator-related | chr3:18861839-18863234 REVERSE	-1.70886
17.3.2.99	hormone metabolism.brassinosteroid.signal transduction.other	266554_s_at	MULTIPLE HITS: (at2g46290,at2g46280). at2g46290: eukaryotic translation initiation factor 3 subunit 2, putative / eIF-3 beta, putative / eIF3i, putative | chr2:19005771-19007879 REVERSE at2g46280: Symbols: TRIP-1, TIF3I1 | TRIP-1 (TGF-BETA RECEPTOR INTERACTING PROTEIN 1); nucleotide binding / protein binding | chr2:19003426-19005536 REVERSE	1.11022
17.3.2.99	hormone metabolism.brassinosteroid.signal transduction.other	253579_at	(at4g30610): Symbols: BRS1, SCPL24 | BRS1 (BRI1 SUPPRESSOR 1); serine-type carboxypeptidase | chr4:14944129-14948605 FORWARD	-1.45665
17.3.2.99	hormone metabolism.brassinosteroid.signal transduction.other	253338_at	(at4g33430): Symbols: BAK1, RKS10, SERK3, ELG, ATSERK3, ATBAK1 | BAK1 (BRI1-ASSOCIATED RECEPTOR KINASE); kinase/ protein binding / protein heterodimerization/ protein serine/threonine kinase | chr4:16086402-16090771 REVERSE	1.01955
17.3.3	hormone metabolism.brassinosteroid.induced-regulated-responsive-activated	251321_at	(at3g61460): Symbols: BRH1 | BRH1 (BRASSINOSTEROID-RESPONSIVE RING-H2); protein binding / zinc ion binding | chr3:22741511-22742284 REVERSE	1.1719
Cytokinin
17.4.1	hormone metabolism.cytokinin.synthesis-degradation	253696_at	(at4g29740): Symbols: CKX4, ATCKX4 | CKX4 (CYTOKININ OXIDASE 4); amine oxidase/ cytokinin dehydrogenase | chr4:14566265-14569332 FORWARD	-1.21886
17.4.1	hormone metabolism.cytokinin.synthesis-degradation	251178_at	(at3g63440): Symbols: ATCKX6, CKX6, ATCKX7 | CKX6 (CYTOKININ OXIDASE/DEHYDROGENASE 6); cytokinin dehydrogenase | chr3:23424157-23426536 FORWARD	-1.38608
17.4.1	hormone metabolism.cytokinin.synthesis-degradation	261934_at	(at1g22400): Symbols: UGT85A1, ATUGT85A1 | UGT85A1; UDP-glycosyltransferase/ cis-zeatin O-beta-D-glucosyltransferase/ glucuronosyltransferase/ trans-zeatin O-beta-D-glucosyltransferase/ transferase, transferring glycosyl groups / transferase, transferring hexosyl groups | chr1:7903660-7906673 REVERSE	1.30265
17.4.1	hormone metabolism.cytokinin.synthesis-degradation	250750_at	(at5g05870): Symbols: UGT76C1 | UGT76C1 (UDP-glucosyl transferase 76C1); UDP-glycosyltransferase/ cis-zeatin O-beta-D-glucosyltransferase/ cytokinin 7-beta-glucosyltransferase/ cytokinin 9-beta-glucosyltransferase/ trans-zeatin O-beta-D-glucosyltransferase/ transferase, transferring gly | chr5:1767639-1769262 FORWARD	1.37002
17.4.1	hormone metabolism.cytokinin.synthesis-degradation	251154_at	(at3g63110): Symbols: ATIPT3, IPT3 | ATIPT3 (ARABIDOPSIS THALIANA ISOPENTENYLTRANSFERASE 3); ATP binding / tRNA isopentenyltransferase/ transferase, transferring alkyl or aryl (other than methyl) groups | chr3:23318076-23319540 REVERSE	1.0566
17.4.1	hormone metabolism.cytokinin.synthesis-degradation	250753_at	(at5g05860): Symbols: UGT76C2 | UGT76C2; UDP-glycosyltransferase/ cis-zeatin O-beta-D-glucosyltransferase/ cytokinin 7-beta-glucosyltransferase/ cytokinin 9-beta-glucosyltransferase/ trans-zeatin O-beta-D-glucosyltransferase/ transferase, transferring glycosyl groups | chr5:1765507-1767455 FORWARD	-1.1046
17.4.1	hormone metabolism.cytokinin.synthesis-degradation	266208_at	(at2g27760): Symbols: ATIPT2, IPPT | ATIPT2 (TRNA ISOPENTENYLTRANSFERASE 2); adenylate dimethylallyltransferase/ tRNA isopentenyltransferase | chr2:11824798-11827591 FORWARD	1.04567
17.4.1	hormone metabolism.cytokinin.synthesis-degradation	247956_at	(at5g56970): Symbols: CKX3, ATCKX3 | CKX3 (CYTOKININ OXIDASE 3); amine oxidase/ cytokinin dehydrogenase | chr5:23044944-23048268 REVERSE	-1.18513
17.4.1	hormone metabolism.cytokinin.synthesis-degradation	258103_at	(at3g23630): Symbols: ATIPT7, IPT7 | ATIPT7; ATP binding / tRNA isopentenyltransferase/ transferase, transferring alkyl or aryl (other than methyl) groups | chr3:8488695-8490210 FORWARD	1.11921
17.4.2	hormone metabolism.cytokinin.signal transduction	264448_at	(at1g27320): Symbols: AHK3 | AHK3 (ARABIDOPSIS HISTIDINE KINASE 3); cytokinin receptor/ osmosensor/ protein histidine kinase | chr1:9487780-9492572 FORWARD	1.13901
17.4.2	hormone metabolism.cytokinin.signal transduction	263599_at	(at2g01830): Symbols: WOL, CRE1, WOL1, AHK4, ATCRE1 | WOL (WOODEN LEG); cytokinin receptor/ osmosensor/ phosphoprotein phosphatase/ protein histidine kinase | chr2:362983-368082 REVERSE	-1.08812
17.4.2	hormone metabolism.cytokinin.signal transduction	264790_at	(at2g17820): Symbols: ATHK1, AHK1 | ATHK1 (histidine kinase 1); histidine phosphotransfer kinase/ osmosensor/ protein histidine kinase | chr2:7742924-7748220 REVERSE	1.13072
Ethylene
17.5.1	hormone metabolism.ethylene.synthesis-degradation	263668_at	(at1g04350): 2-oxoglutarate-dependent dioxygenase, putative | chr1:1165165-1166768 FORWARD	3.47135
17.5.1	hormone metabolism.ethylene.synthesis-degradation	267206_at	(at2g30830): 2-oxoglutarate-dependent dioxygenase, putative | chr2:13132707-13134284 REVERSE	-1.03615
17.5.1	hormone metabolism.ethylene.synthesis-degradation	245204_at	(at5g12270): oxidoreductase, 2OG-Fe(II) oxygenase family protein | chr5:3970131-3971301 REVERSE	-1.07573
17.5.1	hormone metabolism.ethylene.synthesis-degradation	249125_at	(at5g43450): 2-oxoglutarate-dependent dioxygenase, putative | chr5:17457125-17458797 REVERSE	5.47989
17.5.1	hormone metabolism.ethylene.synthesis-degradation	247679_at	(at5g59540): oxidoreductase, 2OG-Fe(II) oxygenase family protein | chr5:23996079-23997590 REVERSE	1.81076
17.5.1	hormone metabolism.ethylene.synthesis-degradation	266498_at	(at2g06960): oxidoreductase, 2OG-Fe(II) oxygenase family protein | chr2:2867672-2870352 REVERSE	-1.03421
17.5.1	hormone metabolism.ethylene.synthesis-degradation	265615_at	(at2g25450): 2-oxoglutarate-dependent dioxygenase, putative | chr2:10829916-10831655 REVERSE	18.9241
17.5.1	hormone metabolism.ethylene.synthesis-degradation	264843_at	(at1g03400): 2-oxoglutarate-dependent dioxygenase, putative | chr1:842747-844190 REVERSE	1.14884
17.5.1	hormone metabolism.ethylene.synthesis-degradation	249128_at	(at5g43440): 2-oxoglutarate-dependent dioxygenase, putative | chr5:17455233-17456657 REVERSE	1.44403
17.5.1.1	hormone metabolism.ethylene.synthesis-degradation.1-aminocyclopropane-1-carboxylate synthase	254926_at	(at4g11280): Symbols: ACS6 | ACS6 (1-AMINOCYCLOPROPANE-1-CARBOXYLIC ACID (ACC) SYNTHASE 6); 1-aminocyclopropane-1-carboxylate synthase | chr4:6864097-6866116 FORWARD	-2.35928
17.5.1.2	hormone metabolism.ethylene.synthesis-degradation.1-aminocyclopropane-1-carboxylate oxidase	246390_at	(at1g77330): 1-aminocyclopropane-1-carboxylate oxidase, putative / ACC oxidase, putative | chr1:29062990-29064537 REVERSE	-1.34336
17.5.1.2	hormone metabolism.ethylene.synthesis-degradation.1-aminocyclopropane-1-carboxylate oxidase	265194_at	(at1g05010): Symbols: EFE, ACO4, EAT1 | EFE (ETHYLENE-FORMING ENZYME); 1-aminocyclopropane-1-carboxylate oxidase | chr1:1431190-1432858 REVERSE	1.68478
17.5.1.2	hormone metabolism.ethylene.synthesis-degradation.1-aminocyclopropane-1-carboxylate oxidase	264346_at	(at1g12010): 1-aminocyclopropane-1-carboxylate oxidase, putative / ACC oxidase, putative | chr1:4056207-4057933 FORWARD	16.3277
17.5.1.2	hormone metabolism.ethylene.synthesis-degradation.1-aminocyclopropane-1-carboxylate oxidase	260637_at	(at1g62380): Symbols: ACO2, ATACO2 | ACO2 (ACC OXIDASE 2); 1-aminocyclopropane-1-carboxylate oxidase | chr1:23082170-23084253 FORWARD	1.86588
17.5.2	hormone metabolism.ethylene.signal transduction	246932_at	(at5g25190): ethylene-responsive element-binding protein, putative | chr5:8706790-8707748 REVERSE	1.18432
17.5.2	hormone metabolism.ethylene.signal transduction	247543_at	(at5g61600): Symbols: ERF104 | ethylene-responsive element-binding family protein | chr5:24766386-24767430 REVERSE	-3.10009
17.5.2	hormone metabolism.ethylene.signal transduction	261496_at	(at1g28360): Symbols: ERF12, ATERF12 | ERF12 (ERF DOMAIN PROTEIN 12); DNA binding / transcription factor/ transcription repressor | chr1:9951848-9952740 FORWARD	1.16529
17.5.2	hormone metabolism.ethylene.signal transduction	263653_at	(at1g04310): Symbols: ERS2 | ERS2 (ETHYLENE RESPONSE SENSOR 2); ethylene binding / glycogen synthase kinase 3/ protein histidine kinase/ receptor | chr1:1154764-1157711 REVERSE	2.17547
17.5.2	hormone metabolism.ethylene.signal transduction	245098_at	(at2g40940): Symbols: ERS1, ERS | ERS1 (ETHYLENE RESPONSE SENSOR 1); ethylene binding / protein histidine kinase/ receptor | chr2:17084356-17087297 REVERSE	1.57618
17.5.2	hormone metabolism.ethylene.signal transduction	248794_at	(at5g47220): Symbols: ATERF2, ATERF-2, ERF2 | ERF2 (ETHYLENE RESPONSIVE ELEMENT BINDING FACTOR 2); DNA binding / transcription activator/ transcription factor | chr5:19171862-19172823 REVERSE	-2.29724
17.5.2	hormone metabolism.ethylene.signal transduction	248448_at	(at5g51190): AP2 domain-containing transcription factor, putative | chr5:20800584-20801416 REVERSE	-3.76818
17.5.2	hormone metabolism.ethylene.signal transduction	245252_at	(at4g17500): Symbols: ATERF-1 | ATERF-1 (ETHYLENE RESPONSIVE ELEMENT BINDING FACTOR 1); DNA binding / transcription activator/ transcription factor | chr4:9759325-9760340 FORWARD	-1.99852
17.5.2	hormone metabolism.ethylene.signal transduction	245250_at	(at4g17490): Symbols: ATERF6, ERF-6-6 | ATERF6 (ETHYLENE RESPONSIVE ELEMENT BINDING FACTOR 6); DNA binding / transcription factor | chr4:9752824-9753867 REVERSE	-4.85024
17.5.2	hormone metabolism.ethylene.signal transduction	248799_at	(at5g47230): Symbols: ERF5, ATERF-5, ATERF5 | ERF5 (ETHYLENE RESPONSIVE ELEMENT BINDING FACTOR 5); DNA binding / transcription activator/ transcription factor | chr5:19179939-19181129 FORWARD	-1.97854
17.5.2	hormone metabolism.ethylene.signal transduction	260783_at	(at1g06160): Symbols: ORA59 | ORA59 (OCTADECANOID-RESPONSIVE ARABIDOPSIS AP2/ERF 59); DNA binding / transcription activator/ transcription factor | chr1:1883004-1883934 FORWARD	1.10801
17.5.2	hormone metabolism.ethylene.signal transduction	254674_at	(at4g18450): ethylene-responsive factor, putative | chr4:10190250-10191161 REVERSE	1.03235
17.5.2	hormone metabolism.ethylene.signal transduction	250582_at	(at5g07580): DNA binding / transcription factor | chr5:2399504-2400601 FORWARD	-1.37463
17.5.2	hormone metabolism.ethylene.signal transduction	262595_at	(at1g15360): Symbols: SHN1, WIN1 | SHN1 (SHINE 1); DNA binding / sequence-specific DNA binding / transcription factor | chr1:5283538-5284673 FORWARD	-1.18814
17.5.2	hormone metabolism.ethylene.signal transduction	252214_at	(at3g50260): Symbols: CEJ1, ATERF#011 | CEJ1 (COOPERATIVELY REGULATED BY ETHYLENE AND JASMONATE 1); DNA binding / transcription factor | chr3:18634576-18635398 FORWARD	1.04758
17.5.2	hormone metabolism.ethylene.signal transduction	253259_at	(at4g34410): Symbols: RRTF1 | RRTF1 ({REDOX RESPONSIVE TRANSCRIPTION FACTOR 1); DNA binding / transcription factor | chr4:16451876-16453260 FORWARD	-1.02828
17.5.2	hormone metabolism.ethylene.signal transduction	247540_at	(at5g61590): AP2 domain-containing transcription factor family protein | chr5:24764438-24765324 REVERSE	1.22158
17.5.3	hormone metabolism.ethylene.induced-regulated-responsive-activated	254434_at	(at4g20880): ethylene-responsive nuclear protein / ethylene-regulated nuclear protein (ERT2) | chr4:11179115-11180799 REVERSE	1.27535
17.5.3	hormone metabolism.ethylene.induced-regulated-responsive-activated	263467_at	(at2g31730): ethylene-responsive protein, putative | chr2:13487568-13489679 REVERSE	-1.52746
17.5.3	hormone metabolism.ethylene.induced-regulated-responsive-activated	264708_at	(at1g09740): ethylene-responsive protein, putative | chr1:3154532-3156275 FORWARD	1.937
17.5.3	hormone metabolism.ethylene.induced-regulated-responsive-activated	259811_at	(at1g49830): ethylene-responsive protein -related | chr1:18445111-18446659 REVERSE	1.16588
17.5.3	hormone metabolism.ethylene.induced-regulated-responsive-activated	251221_at	(at3g62550): universal stress protein (USP) family protein | chr3:23135984-23137173 FORWARD	3.18112
17.5.3	hormone metabolism.ethylene.induced-regulated-responsive-activated	265577_at	(at2g20100): ethylene-responsive family protein | chr2:8678078-8682086 FORWARD	-1.1107
17.5.3	hormone metabolism.ethylene.induced-regulated-responsive-activated	256152_at	(at1g55150): DEAD box RNA helicase, putative (RH20) | chr1:20574480-20577320 FORWARD	-1.0757
17.5.3	hormone metabolism.ethylene.induced-regulated-responsive-activated	267138_s_at	MULTIPLE HITS: (at2g38230,at2g38210). at2g38230: Symbols: ATPDX1.1, PDX1.1 | ATPDX1.1 (pyridoxine biosynthesis 1.1); protein heterodimerization | chr2:16011456-16012508 FORWARD at2g38210: Symbols: PDX1L4 | PDX1L4 (PUTATIVE PDX1-LIKE PROTEIN 4) | chr2:16007012-16007690 FORWARD	1.70759
17.5.3	hormone metabolism.ethylene.induced-regulated-responsive-activated	263179_at	(at1g05710): ethylene-responsive protein, putative | chr1:1714950-1717270 FORWARD	-1.01447
17.5.3	hormone metabolism.ethylene.induced-regulated-responsive-activated	258727_at	(at3g11930): universal stress protein (USP) family protein | chr3:3776237-3777694 FORWARD	4.03056
GA
17.6.1	hormone metabolism.gibberelin.synthesis-degradation	254459_at	(at4g21200): Symbols: ATGA2OX8, GA2OX8 | GA2OX8 (GIBBERELLIN 2-OXIDASE 8); gibberellin 2-beta-dioxygenase | chr4:11302685-11306601 FORWARD	-1.58122
17.6.1	hormone metabolism.gibberelin.synthesis-degradation	245307_at	(at4g16770): iron ion binding / oxidoreductase/ oxidoreductase, acting on paired donors, with incorporation or reduction of molecular oxygen, 2-oxoglutarate as one donor, and incorporation of one atom each of oxygen into both donors | chr4:9434393-9437168 REVERSE	-1.09266
17.6.1	hormone metabolism.gibberelin.synthesis-degradation	260148_at	(at1g52800): oxidoreductase, 2OG-Fe(II) oxygenase family protein | chr1:19664044-19665362 FORWARD	-1.08235
17.6.1.1	hormone metabolism.gibberelin.synthesis-degradation.copalyl diphosphate synthase	255461_at	(at4g02780): Symbols: GA1, ABC33, ATCPS1 | GA1 (GA REQUIRING 1); ent-copalyl diphosphate synthase/ magnesium ion binding | chr4:1237767-1244813 REVERSE	-1.10229
17.6.1.2	hormone metabolism.gibberelin.synthesis-degradation.ent-kaurene synthase	262891_at	(at1g79460): Symbols: GA2, KS, ATKS | GA2 (GA REQUIRING 2); ent-kaurene synthase | chr1:29890392-29894587 FORWARD	1.06577
17.6.1.3	hormone metabolism.gibberelin.synthesis-degradation.ent-kaurene oxidase	246864_at	(at5g25900): Symbols: GA3, CYP701A3, ATKO1 | GA3 (GA REQUIRING 3); ent-kaurene oxidase/ oxygen binding | chr5:9036018-9038406 FORWARD	-1.13162
17.6.1.4	hormone metabolism.gibberelin.synthesis-degradation.ent-kaurenoic acid hydroxylase/oxygenase	266335_at	(at2g32440): Symbols: KAO2, CYP88A4 | KAO2 (ENT-KAURENOIC ACID HYDROXYLASE 2); ent-kaurenoate oxidase/ oxygen binding | chr2:13775570-13778002 FORWARD	1.15851
17.6.1.11	hormone metabolism.gibberelin.synthesis-degradation.GA20 oxidase	248371_at	(at5g51810): Symbols: GA20OX2, AT2353, ATGA20OX2 | GA20OX2 (GIBBERELLIN 20 OXIDASE 2); gibberellin 20-oxidase | chr5:21055188-21056808 REVERSE	-1.1493
17.6.1.12	hormone metabolism.gibberelin.synthesis-degradation.GA3 oxidase	260300_at	(at1g80340): Symbols: GA4H, ATGA3OX2, GA3OX2 | GA3OX2 (GIBBERELLIN 3-OXIDASE 2); gibberellin 3-beta-dioxygenase | chr1:30200693-30202200 REVERSE	-1.17267
17.6.1.13	hormone metabolism.gibberelin.synthesis-degradation.GA2 oxidase	266952_at	(at2g34555): Symbols: ATGA2OX3 | ATGA2OX3 (gibberellin 2-oxidase 3); gibberellin 2-beta-dioxygenase | chr2:14556988-14558697 FORWARD	1.02691
17.6.1.13	hormone metabolism.gibberelin.synthesis-degradation.GA2 oxidase	260773_at	(at1g78440): Symbols: ATGA2OX1 | ATGA2OX1 (gibberellin 2-oxidase 1); gibberellin 2-beta-dioxygenase | chr1:29511599-29513051 REVERSE	-1.31981
17.6.2	hormone metabolism.gibberelin.signal transduction	246782_at	(at5g27320): Symbols: ATGID1C, GID1C | GID1C (GA INSENSITIVE DWARF1C); hydrolase | chr5:9629087-9631210 FORWARD	1.21095
17.6.2	hormone metabolism.gibberelin.signal transduction	259259_at	(at3g11540): Symbols: SPY | SPY (SPINDLY); protein N-acetylglucosaminyltransferase/ protein binding / transferase, transferring glycosyl groups | chr3:3631887-3637955 FORWARD	1.04449
17.6.2	hormone metabolism.gibberelin.signal transduction	260141_at	(at1g66350): Symbols: RGL1, RGL | RGL1 (RGA-LIKE 1); transcription factor | chr1:24748195-24750043 FORWARD	1.05861
17.6.3	hormone metabolism.gibberelin.induced-regulated-responsive-activated	247657_at	(at5g59845): gibberellin-regulated family protein | chr5:24111324-24112020 FORWARD	1.67147
17.6.3	hormone metabolism.gibberelin.induced-regulated-responsive-activated	266613_at	(at2g14900): gibberellin-regulated family protein | chr2:6404175-6405330 FORWARD	-1.15825
17.6.3	hormone metabolism.gibberelin.induced-regulated-responsive-activated	250109_at	(at5g15230): Symbols: GASA4 | GASA4 (GAST1 PROTEIN HOMOLOG 4) | chr5:4944900-4946216 FORWARD	1.09161
17.6.3	hormone metabolism.gibberelin.induced-regulated-responsive-activated	265331_at	(at2g18420): Encodes a Gibberellin-regulated GASA/GAST/Snakin family protein | chr2:7993801-7994554 FORWARD	2.70261
17.6.3	hormone metabolism.gibberelin.induced-regulated-responsive-activated	264195_at	(at1g22690): gibberellin-responsive protein, putative | chr1:8027298-8028125 FORWARD	1.07014
17.6.3	hormone metabolism.gibberelin.induced-regulated-responsive-activated	251797_at	(at3g55560): Symbols: AGF2 | AGF2 (AT-hook protein of GA feedback 2) | chr3:20604616-20606380 REVERSE	-1.1357
17.6.3	hormone metabolism.gibberelin.induced-regulated-responsive-activated	266969_at	(at2g39540): gibberellin-regulated family protein | chr2:16500866-16501241 FORWARD	1.08842
IAA
17.2	hormone metabolism.auxin	258769_at	(at3g10870): Symbols: MES17, ATMES17 | MES17 (METHYL ESTERASE 17); hydrolase/ hydrolase, acting on ester bonds / methyl indole-3-acetate esterase | chr3:3401078-3402672 REVERSE	-1.29722
17.2.1	hormone metabolism.auxin.synthesis-degradation	263184_at	(at1g05560): Symbols: UGT1, UGT75B1 | UGT75B1 (UDP-GLUCOSYLTRANSFERASE 75B1); UDP-glucose:4-aminobenzoate acylglucosyltransferase/ UDP-glucosyltransferase/ UDP-glycosyltransferase/ abscisic acid glucosyltransferase/ transferase, transferring glycosyl groups | chr1:1645498-1647147 REVERSE	1.84826
17.2.1	hormone metabolism.auxin.synthesis-degradation	256178_s_at	MULTIPLE HITS: (at1g51760,at1g51780). at1g51760: Symbols: IAR3, JR3 | IAR3 (IAA-ALANINE RESISTANT 3); IAA-Ala conjugate hydrolase/ metallopeptidase | chr1:19199419-19201642 FORWARD at1g51780: Symbols: ILL5 | ILL5; IAA-amino acid conjugate hydrolase/ metallopeptidase | chr1:19204512-19206586 FORWARD	-1.31751
17.2.1	hormone metabolism.auxin.synthesis-degradation	245244_at	(at1g44350): Symbols: ILL6 | ILL6; IAA-amino acid conjugate hydrolase/ metallopeptidase | chr1:16834210-16838286 REVERSE	1.69186
17.2.1	hormone metabolism.auxin.synthesis-degradation	264873_at	(at1g24100): Symbols: UGT74B1 | UGT74B1 (UDP-glucosyl transferase 74B1); UDP-glycosyltransferase/ thiohydroximate beta-D-glucosyltransferase/ transferase, transferring glycosyl groups | chr1:8525435-8527087 REVERSE	-1.08472
17.2.2	hormone metabolism.auxin.signal transduction	267269_at	(at2g02560): Symbols: CAND1, ATCAND1, ETA2, TIP120, HVE | CAND1 (CULLIN-ASSOCIATED AND NEDDYLATION DISSOCIATED); binding | chr2:689788-697596 FORWARD	-1.24351
17.2.2	hormone metabolism.auxin.signal transduction	267380_at	(at2g26170): Symbols: CYP711A1, MAX1 | CYP711A1; electron carrier/ heme binding / iron ion binding / monooxygenase/ oxygen binding | chr2:11140809-11143360 FORWARD	1.91787
17.2.2	hormone metabolism.auxin.signal transduction	258311_at	(at3g26810): Symbols: AFB2 | AFB2 (AUXIN SIGNALING F-BOX 2); auxin binding / ubiquitin-protein ligase | chr3:9867845-9870640 FORWARD	-1.47304
17.2.2	hormone metabolism.auxin.signal transduction	246544_at	(at5g15100): Symbols: PIN8 | PIN8 (PIN-FORMED 8); auxin:hydrogen symporter/ transporter | chr5:4892159-4893937 REVERSE	1.05216
17.2.2	hormone metabolism.auxin.signal transduction	255412_at	(at4g02980): Symbols: ABP1, ABP | ABP1 (ENDOPLASMIC RETICULUM AUXIN BINDING PROTEIN 1); auxin binding | chr4:1319656-1321477 REVERSE	-1.29493
17.2.2	hormone metabolism.auxin.signal transduction	264962_at	(at1g77110): Symbols: PIN6 | PIN6 (PIN-FORMED 6); auxin:hydrogen symporter/ transporter | chr1:28970802-28974603 FORWARD	-1.4724
17.2.2	hormone metabolism.auxin.signal transduction	262263_at	(at1g70940): Symbols: PIN3, ATPIN3 | PIN3 (PIN-FORMED 3); auxin:hydrogen symporter/ transporter | chr1:26743054-26746395 FORWARD	1.80164
17.2.2	hormone metabolism.auxin.signal transduction	266300_at	(at2g01420): Symbols: PIN4 | PIN4 (PIN-FORMED 4); auxin:hydrogen symporter/ transporter | chr2:180105-183328 REVERSE	1.36955
17.2.2	hormone metabolism.auxin.signal transduction	259845_at	(at1g73590): Symbols: PIN1, ATPIN1 | PIN1 (PIN-FORMED 1); transporter | chr1:27659673-27663178 FORWARD	-1.42127
17.2.3	hormone metabolism.auxin.induced-regulated-responsive-activated	252970_at	(at4g38850): Symbols: SAUR_AC1, ATSAUR15, SAUR15, SAUR-AC1 | SAUR15 (SMALL AUXIN UPREGULATED 15) | chr4:18126171-18126680 FORWARD	-1.02076
17.2.3	hormone metabolism.auxin.induced-regulated-responsive-activated	254746_at	(at4g12980): auxin-responsive protein, putative | chr4:7589395-7591102 REVERSE	1.09321
17.2.3	hormone metabolism.auxin.induced-regulated-responsive-activated	252145_at	(at3g51200): auxin-responsive family protein | chr3:19018853-19019173 REVERSE	-1.18043
17.2.3	hormone metabolism.auxin.induced-regulated-responsive-activated	259787_at	(at1g29460): auxin-responsive protein, putative | chr1:10307507-10308143 REVERSE	1.13779
17.2.3	hormone metabolism.auxin.induced-regulated-responsive-activated	252972_at	(at4g38840): auxin-responsive protein, putative | chr4:18124978-18125559 REVERSE	1.06153
17.2.3	hormone metabolism.auxin.induced-regulated-responsive-activated	256879_at	(at3g26370): unknown protein | chr3:9656744-9659935 FORWARD	-1.17227
17.2.3	hormone metabolism.auxin.induced-regulated-responsive-activated	263238_at	(at2g16580): auxin-responsive protein, putative | chr2:7184422-7186968 REVERSE	-1.25135
17.2.3	hormone metabolism.auxin.induced-regulated-responsive-activated	248431_at	(at5g51470): auxin-responsive GH3 family protein | chr5:20907287-20909340 FORWARD	-1.05705
17.2.3	hormone metabolism.auxin.induced-regulated-responsive-activated	264929_at	(at1g60730): aldo/keto reductase family protein | chr1:22358035-22360158 REVERSE	-1.10673
17.2.3	hormone metabolism.auxin.induced-regulated-responsive-activated	255403_at	(at4g03400): Symbols: DFL2, GH3-10 | DFL2 (DWARF IN LIGHT 2) | chr4:1497536-1499865 REVERSE	1.40547
17.2.3	hormone metabolism.auxin.induced-regulated-responsive-activated	256829_at	(at3g22850): unknown protein | chr3:8089003-8090470 FORWARD	1.49437
17.2.3	hormone metabolism.auxin.induced-regulated-responsive-activated	263144_at	(at1g54070): dormancy/auxin associated protein-related | chr1:20182639-20183242 FORWARD	1.05325
17.2.3	hormone metabolism.auxin.induced-regulated-responsive-activated	257859_at	(at3g12955): auxin-responsive protein-related | chr3:4135500-4136143 REVERSE	1.23294
17.2.3	hormone metabolism.auxin.induced-regulated-responsive-activated	256706_at	(at3g30300): FUNCTIONS IN: molecular_function unknown; INVOLVED IN: biological_process unknown; LOCATED IN: endomembrane system; EXPRESSED IN: 22 plant structures; EXPRESSED DURING: 13 growth stages; CONTAINS InterPro DOMAIN/s: Protein of unknown function DUF246, plant (InterPro:IPR004348); BEST Arabidopsis thaliana protein match is: EDA30 (embryo sac development arrest 30) (TAIR:AT3G03810.1); Ha…	1.19869
17.2.3	hormone metabolism.auxin.induced-regulated-responsive-activated	254809_at	(at4g12410): auxin-responsive family protein | chr4:7342956-7343590 REVERSE	1.43836
17.2.3	hormone metabolism.auxin.induced-regulated-responsive-activated	260427_at	(at1g72430): auxin-responsive protein-related | chr1:27264911-27265630 REVERSE	-1.49468
17.2.3	hormone metabolism.auxin.induced-regulated-responsive-activated	253908_at	(at4g27260): Symbols: GH3.5, WES1 | WES1; indole-3-acetic acid amido synthetase | chr4:13653609-13656204 FORWARD	2.738
17.2.3	hormone metabolism.auxin.induced-regulated-responsive-activated	255754_at	(at1g43040): auxin-responsive protein, putative | chr1:16184209-16184523 FORWARD	1.10185
17.2.3	hormone metabolism.auxin.induced-regulated-responsive-activated	252965_at	(at4g38860): auxin-responsive protein, putative | chr4:18130268-18131060 FORWARD	-1.56757
17.2.3	hormone metabolism.auxin.induced-regulated-responsive-activated	250293_s_at	MULTIPLE HITS: (at5g13370,at5g13360). at5g13370: auxin-responsive GH3 family protein | chr5:4286819-4289554 FORWARD at5g13360: auxin-responsive GH3 family protein | chr5:4283466-4286295 FORWARD	4.32013
17.2.3	hormone metabolism.auxin.induced-regulated-responsive-activated	247381_at	(at5g63390): unknown protein | chr5:25390512-25392591 REVERSE	-1.64139
17.2.3	hormone metabolism.auxin.induced-regulated-responsive-activated	251342_at	(at3g60690): auxin-responsive family protein | chr3:22435121-22435949 FORWARD	2.31478
17.2.3	hormone metabolism.auxin.induced-regulated-responsive-activated	245412_at	(at4g17280): INVOLVED IN: multicellular organismal development; LOCATED IN: membrane; EXPRESSED IN: 11 plant structures; EXPRESSED DURING: 6 growth stages; CONTAINS InterPro DOMAIN/s: Uncharacterised conserved protein UCP037471 (InterPro:IPR017214), Protein of unknown function DUF568, DOMON-like (InterPro:IPR007613), DOMON related (InterPro:IPR005018), Cytochrome b561/ferric reductase transmembra…	-1.17845
17.2.3	hormone metabolism.auxin.induced-regulated-responsive-activated	251901_at	(at3g54100): unknown protein | chr3:20034071-20037953 REVERSE	-1.16826
17.2.3	hormone metabolism.auxin.induced-regulated-responsive-activated	257460_at	(at1g75580): auxin-responsive protein, putative | chr1:28377461-28378178 FORWARD	1.18622
17.2.3	hormone metabolism.auxin.induced-regulated-responsive-activated	259790_s_at	MULTIPLE HITS: (at1g29430,at5g27780). at1g29430: auxin-responsive family protein | chr1:10302650-10303335 REVERSE at5g27780: auxin-responsive family protein | chr5:9838885-9839313 REVERSE	1.12363
17.2.3	hormone metabolism.auxin.induced-regulated-responsive-activated	250286_at	(at5g13320): Symbols: PBS3, GDG1, WIN3, GH3.12 | PBS3 (AVRPPHB SUSCEPTIBLE 3) | chr5:4267510-4271051 FORWARD	-1.12912
17.2.3	hormone metabolism.auxin.induced-regulated-responsive-activated	250294_at	(at5g13380): auxin-responsive GH3 family protein | chr5:4289839-4292441 FORWARD	1.28138
17.2.3	hormone metabolism.auxin.induced-regulated-responsive-activated	262099_s_at	MULTIPLE HITS: (at1g59500,at4g37390). at1g59500: Symbols: GH3.4 | GH3.4; indole-3-acetic acid amido synthetase | chr1:21854493-21856614 REVERSE at4g37390: Symbols: YDK1, GH3.2, BRU6, GH3-2, AUR3 | BRU6; indole-3-acetic acid amido synthetase | chr4:17579657-17582022 FORWARD	2.05035
17.2.3	hormone metabolism.auxin.induced-regulated-responsive-activated	259333_at	(at3g03810): Symbols: EDA30 | EDA30 (embryo sac development arrest 30) | chr3:971672-976367 REVERSE	1.08892
17.2.3	hormone metabolism.auxin.induced-regulated-responsive-activated	262092_at	(at1g56150): auxin-responsive family protein | chr1:21017385-21017939 FORWARD	-1.19621
17.2.3	hormone metabolism.auxin.induced-regulated-responsive-activated	261929_at	(at1g22460): unknown protein | chr1:7927428-7930657 REVERSE	-1.07996
17.2.3	hormone metabolism.auxin.induced-regulated-responsive-activated	259596_at	(at1g28130): Symbols: GH3.17 | GH3.17; indole-3-acetic acid amido synthetase | chr1:9825286-9828067 FORWARD	1.94155
17.2.3	hormone metabolism.auxin.induced-regulated-responsive-activated	254323_at	(at4g22620): auxin-responsive family protein | chr4:11907631-11908113 FORWARD	-1.02516
17.2.3	hormone metabolism.auxin.induced-regulated-responsive-activated	255645_at	(at4g00880): auxin-responsive family protein | chr4:366373-367274 REVERSE	1.64678
17.2.3	hormone metabolism.auxin.induced-regulated-responsive-activated	248243_at	MULTIPLE HITS: (at5g53590,at5g53588). at5g53590: auxin-responsive family protein | chr5:21771811-21772794 FORWARD at5g53588: Symbols: CPuORF50 | CPuORF50 (Conserved peptide upstream open reading frame 50) | chr5:21771811-21772794 FORWARD	1.15085
17.2.3	hormone metabolism.auxin.induced-regulated-responsive-activated	245076_at	(at2g23170): Symbols: GH3.3 | GH3.3; indole-3-acetic acid amido synthetase | chr2:9863855-9866562 REVERSE	-1.11878
17.2.3	hormone metabolism.auxin.induced-regulated-responsive-activated	261776_at	(at1g76190): auxin-responsive family protein | chr1:28592225-28592596 FORWARD	1.16592
17.2.3	hormone metabolism.auxin.induced-regulated-responsive-activated	257506_at	(at1g29440): FUNCTIONS IN: molecular_function unknown; INVOLVED IN: response to auxin stimulus; EXPRESSED IN: 19 plant structures; EXPRESSED DURING: 10 growth stages; CONTAINS InterPro DOMAIN/s: Auxin responsive SAUR protein (InterPro:IPR003676); BEST Arabidopsis thaliana protein match is: SAUR68 (SMALL AUXIN UPREGULATED 68) (TAIR:AT1G29510.1); Has 327 Blast hits to 317 proteins in 15 species: Ar…	1.39633
17.2.3	hormone metabolism.auxin.induced-regulated-responsive-activated	262647_at	(at1g14020): unknown protein | chr1:4802720-4805375 FORWARD	-1.09207
17.2.3	hormone metabolism.auxin.induced-regulated-responsive-activated	262829_at	(at1g14970): unknown protein | chr1:5161949-5164917 REVERSE	-1.55031
17.2.3	hormone metabolism.auxin.induced-regulated-responsive-activated	249719_at	(at5g35735): auxin-responsive family protein | chr5:13900752-13902997 REVERSE	1.09498
17.2.3	hormone metabolism.auxin.induced-regulated-responsive-activated	266322_at	(at2g46690): auxin-responsive family protein | chr2:19180730-19181467 FORWARD	2.84435
17.2.3	hormone metabolism.auxin.induced-regulated-responsive-activated	246000_at	(at5g20820): auxin-responsive protein-related | chr5:7046751-7047396 REVERSE	-1.05843
17.2.3	hormone metabolism.auxin.induced-regulated-responsive-activated	261137_at	(at1g19830): auxin-responsive protein, putative | chr1:6852155-6852872 FORWARD	-1.05451
17.2.3	hormone metabolism.auxin.induced-regulated-responsive-activated	264014_at	(at2g21210): auxin-responsive protein, putative | chr2:9085210-9085909 REVERSE	1.37975
Jasmonate
17.7.1	hormone metabolism.jasmonate.synthesis-degradation	264273_s_at	MULTIPLE HITS: (at1g60340,at1g60300). at1g60340: apical meristem formation protein-related | chr1:22238734-22240399 REVERSE at1g60300: apical meristem formation protein-related | chr1:22229780-22230748 REVERSE	-2.33595
17.7.1.2	hormone metabolism.jasmonate.synthesis-degradation.lipoxygenase	261037_at	(at1g17420): Symbols: LOX3 | LOX3; electron carrier/ iron ion binding / lipoxygenase/ metal ion binding / oxidoreductase, acting on single donors with incorporation of molecular oxygen, incorporation of two atoms of oxygen | chr1:5977411-5981480 FORWARD	-1.11868
17.7.1.2	hormone metabolism.jasmonate.synthesis-degradation.lipoxygenase	260399_at	(at1g72520): lipoxygenase, putative | chr1:27308515-27312754 FORWARD	-1.15472
17.7.1.3	hormone metabolism.jasmonate.synthesis-degradation.allene oxidase synthase	249208_at	(at5g42650): Symbols: AOS, CYP74A, DDE2 | AOS (ALLENE OXIDE SYNTHASE); allene oxide synthase/ hydro-lyase/ oxygen binding | chr5:17097595-17099395 REVERSE	1.12829
17.7.1.4	hormone metabolism.jasmonate.synthesis-degradation.allene oxidase cyclase	259366_at	(at1g13280): Symbols: AOC4 | AOC4 (ALLENE OXIDE CYCLASE 4); allene-oxide cyclase | chr1:4547454-4548875 FORWARD	-1.14518
17.7.1.4	hormone metabolism.jasmonate.synthesis-degradation.allene oxidase cyclase	257641_s_at	MULTIPLE HITS: (at3g25760,at3g25770). at3g25760: Symbols: AOC1, ERD12 | AOC1 (ALLENE OXIDE CYCLASE 1); allene-oxide cyclase | chr3:9403883-9405250 FORWARD at3g25770: Symbols: AOC2 | AOC2 (ALLENE OXIDE CYCLASE 2); allene-oxide cyclase | chr3:9406873-9407955 FORWARD	1.79309
17.7.1.5	hormone metabolism.jasmonate.synthesis-degradation.12-Oxo-PDA-reductase	255895_at	MULTIPLE HITS: (at1g18020,at1g17990). at1g18020: 12-oxophytodienoate reductase, putative | chr1:6202249-6203918 FORWARD at1g17990: 12-oxophytodienoate reductase, putative | chr1:6192071-6194093 REVERSE	2.02723
17.7.1.5	hormone metabolism.jasmonate.synthesis-degradation.12-Oxo-PDA-reductase	259875_s_at	MULTIPLE HITS: (at1g76680,at1g76690). at1g76680: Symbols: OPR1 | OPR1; 12-oxophytodienoate reductase | chr1:28776861-28778467 FORWARD at1g76690: Symbols: OPR2, ATOPR2 | OPR2 | chr1:28778890-28780483 FORWARD	-1.15259
17.7.1.5	hormone metabolism.jasmonate.synthesis-degradation.12-Oxo-PDA-reductase	265530_at	(at2g06050): Symbols: OPR3 | OPR3 (OPDA-REDUCTASE 3); 12-oxophytodienoate reductase | chr2:2359115-2362180 REVERSE	1.12631
17.7.3	hormone metabolism.jasmonate.induced-regulated-responsive-activated	259327_at	(at3g16460): jacalin lectin family protein | chr3:5592582-5595710 FORWARD	-1.18128
SA
17.8.1	hormone metabolism.salicylic acid.synthesis-degradation	248104_at	(at5g55250): Symbols: IAMT1 | IAMT1 (IAA CARBOXYLMETHYLTRANSFERASE 1); S-adenosylmethionine-dependent methyltransferase/ indole acetic acid carboxyl methyltransferase | chr5:22407473-22410944 REVERSE	-1.04711
17.8.1	hormone metabolism.salicylic acid.synthesis-degradation	259991_at	(at1g68040): S-adenosyl-L-methionine:carboxyl methyltransferase family protein | chr1:25502876-25505232 FORWARD	1.04957
17.8.1	hormone metabolism.salicylic acid.synthesis-degradation	256376_s_at	MULTIPLE HITS: (at1g66690,at1g66700). at1g66690: S-adenosyl-L-methionine:carboxyl methyltransferase family protein | chr1:24869554-24870850 REVERSE at1g66700: Symbols: PXMT1 | PXMT1; S-adenosylmethionine-dependent methyltransferase | chr1:24873291-24874758 REVERSE	1.16515
17.8.1	hormone metabolism.salicylic acid.synthesis-degradation	246340_s_at	MULTIPLE HITS: (at3g44860,at3g44870). at3g44860: Symbols: FAMT | FAMT (farnesoic acid carboxyl-O-methyltransferase); S-adenosylmethionine-dependent methyltransferase/ farnesoic acid O-methyltransferase | chr3:16379633-16381070 FORWARD at3g44870: S-adenosyl-L-methionine:carboxyl methyltransferase family protein | chr3:16382219-16383605 FORWARD	1.20165
17.8.1	hormone metabolism.salicylic acid.synthesis-degradation	248011_at	(at5g56300): Symbols: GAMT2 | GAMT2 (GIBBERELLIC ACID METHYLTRANSFERASE 2); S-adenosylmethionine-dependent methyltransferase/ gibberellin carboxyl-O-methyltransferase | chr5:22799507-22801692 FORWARD	1.21952
17.8.1	hormone metabolism.salicylic acid.synthesis-degradation	263231_at	(at1g05680): UDP-glucoronosyl/UDP-glucosyl transferase family protein | chr1:1703092-1704691 REVERSE	6.4662

## Sheet: Figure 4B
Differentially expressed genes assigned to the MapMan visualization- hormone metabolism in Leaf (Figure 4B )
BinCode	BinName	id	description	Fold change (scion vs. rootstock)
ABA
17.1.1	hormone metabolism.abscisic acid.synthesis-degradation	257950_at	(at3g21780): Symbols: UGT71B6 | UGT71B6 (UDP-glucosyl transferase 71B6); UDP-glycosyltransferase/ abscisic acid glucosyltransferase/ transferase, transferring glycosyl groups | chr3:7675004-7676494 REVERSE	-1.43467
17.1.1.1.1	hormone metabolism.abscisic acid.synthesis-degradation.synthesis.zeaxanthin epoxidase	247025_at	(at5g67030): Symbols: ABA1, LOS6, NPQ2, ATABA1, ZEP, IBS3, ATZEP | ABA1 (ABA DEFICIENT 1); zeaxanthin epoxidase | chr5:26753510-26757236 REVERSE	-1.10051
17.1.1.1.10	hormone metabolism.abscisic acid.synthesis-degradation.synthesis.9-cis-epoxycarotenoid dioxygenase	254564_at	(at4g19170): Symbols: NCED4 | NCED4 (NINE-CIS-EPOXYCAROTENOID DIOXYGENASE 4) | chr4:10481786-10483857 FORWARD	1.14958
17.1.1.1.12	hormone metabolism.abscisic acid.synthesis-degradation.synthesis.abscisic aldehyde oxidase	263570_at	(at2g27150): Symbols: AAO3 | AAO3 (Abscisic ALDEHYDE OXIDASE 3); abscisic aldehyde oxidase/ aldehyde oxidase/ indole-3-acetaldehyde oxidase | chr2:11601754-11607161 FORWARD	-1.18643
17.1.1.2.1	hormone metabolism.abscisic acid.synthesis-degradation.degradation.8-hydroxylase	254562_at	(at4g19230): Symbols: CYP707A1 | CYP707A1; (+)-abscisic acid 8'-hydroxylase/ oxygen binding | chr4:10521379-10523961 FORWARD	1.19386
17.1.2	hormone metabolism.abscisic acid.signal transduction	253263_at	(at4g34000): Symbols: ABF3, DPBF5 | ABF3 (ABSCISIC ACID RESPONSIVE ELEMENTS-BINDING FACTOR 3); DNA binding / protein binding / transcription activator/ transcription factor | chr4:16295558-16298255 FORWARD	1.41659
17.1.2	hormone metabolism.abscisic acid.signal transduction	267519_at	(at2g30470): Symbols: HSI2, VAL1 | HSI2 (HIGH-LEVEL EXPRESSION OF SUGAR-INDUCIBLE GENE 2); transcription factor/ transcription repressor | chr2:12980507-12985043 REVERSE	-1.23077
17.1.2	hormone metabolism.abscisic acid.signal transduction	253994_at	(at4g26080): Symbols: ABI1 | ABI1 (ABA INSENSITIVE 1); calcium ion binding / protein serine/threonine phosphatase | chr4:13219961-13222284 REVERSE	1.16917
17.1.2	hormone metabolism.abscisic acid.signal transduction	247957_at	(at5g57050): Symbols: ABI2 | ABI2 (ABA INSENSITIVE 2); protein serine/threonine phosphatase | chr5:23087235-23089627 FORWARD	1.12323
17.1.2	hormone metabolism.abscisic acid.signal transduction	260145_at	(at1g52920): Symbols: GCR2, GPCR | GPCR (G PROTEIN COUPLED RECEPTOR); abscisic acid binding / catalytic | chr1:19709275-19711052 REVERSE	1.22584
17.1.3	hormone metabolism.abscisic acid.induced-regulated-responsive-activated	260368_at	(at1g69700): Symbols: ATHVA22C | ATHVA22C | chr1:26220238-26221825 FORWARD	1.15373
17.1.3	hormone metabolism.abscisic acid.induced-regulated-responsive-activated	248466_at	(at5g50720): Symbols: ATHVA22E, HVA22E | ATHVA22E | chr5:20633193-20634552 REVERSE	-1.34721
17.1.3	hormone metabolism.abscisic acid.induced-regulated-responsive-activated	263385_at	(at2g40170): Symbols: ATEM6, GEA6 | GEA6 (LATE EMBRYOGENESIS ABUNDANT 6) | chr2:16779552-16780258 REVERSE	-1.0089
17.1.3	hormone metabolism.abscisic acid.induced-regulated-responsive-activated	258498_at	(at3g02480): ABA-responsive protein-related | chr3:512312-513027 FORWARD	8.69705
17.1.3	hormone metabolism.abscisic acid.induced-regulated-responsive-activated	250279_at	(at5g13200): GRAM domain-containing protein / ABA-responsive protein-related | chr5:4207004-4208289 FORWARD	1.0948
17.1.3	hormone metabolism.abscisic acid.induced-regulated-responsive-activated	264620_at	(at2g17770): Symbols: ATBZIP27, FDP | ATBZIP27; transcription factor | chr2:7723103-7724161 FORWARD	-1.04028
17.1.3	hormone metabolism.abscisic acid.induced-regulated-responsive-activated	249536_at	(at5g38760): unknown protein | chr5:15524178-15524977 FORWARD	1.60871
17.1.3	hormone metabolism.abscisic acid.induced-regulated-responsive-activated	246314_at	(at3g56850): Symbols: AREB3, DPBF3 | AREB3 (ABA-RESPONSIVE ELEMENT BINDING PROTEIN 3); DNA binding / transcription activator/ transcription factor | chr3:21046341-21048516 REVERSE	-1.07888
BA
17.3.1.1.1	hormone metabolism.brassinosteroid.synthesis-degradation.BRs.DET2	246488_at	(at5g16010): 3-oxo-5-alpha-steroid 4-dehydrogenase family protein / steroid 5-alpha-reductase family protein | chr5:5227924-5229116 FORWARD	1.09363
17.3.1.1.5	hormone metabolism.brassinosteroid.synthesis-degradation.BRs.metabolic regulation	264042_at	(at2g03760): Symbols: ST, ATST1, RAR047, ST1 | ST; brassinosteroid sulfotransferase/ sulfotransferase | chr2:1149337-1150663 REVERSE	1.29707
17.3.1.1.5	hormone metabolism.brassinosteroid.synthesis-degradation.BRs.metabolic regulation	267614_at	(at2g26710): Symbols: BAS1, CYP734A1, CYP72B1 | BAS1 (PHYB ACTIVATION TAGGED SUPPRESSOR 1); oxygen binding / steroid hydroxylase | chr2:11380492-11383612 FORWARD	1.22603
17.3.1.1.99	hormone metabolism.brassinosteroid.synthesis-degradation.BRs.other	256598_at	(at3g30180): Symbols: CYP85A2, BR6OX2 | BR6OX2 (BRASSINOSTEROID-6-OXIDASE 2); monooxygenase/ oxygen binding | chr3:11810737-11813765 FORWARD	-1.27132
17.3.1.1.99	hormone metabolism.brassinosteroid.synthesis-degradation.BRs.other	256788_at	(at3g13730): Symbols: CYP90D1 | CYP90D1; oxidoreductase, acting on paired donors, with incorporation or reduction of molecular oxygen, NADH or NADPH as one donor, and incorporation of one atom of oxygen / oxygen binding | chr3:4497976-4500920 REVERSE	-1.22521
17.3.1.1.99	hormone metabolism.brassinosteroid.synthesis-degradation.BRs.other	246216_at	(at4g36380): Symbols: ROT3 | ROT3 (ROTUNDIFOLIA 3); oxidoreductase, acting on paired donors, with incorporation or reduction of molecular oxygen, NADH or NADPH as one donor, and incorporation of one atom of oxygen / oxygen binding / steroid hydroxylase | chr4:17187528-17192317 REVERSE	1.30779
17.3.1.2.3	hormone metabolism.brassinosteroid.synthesis-degradation.sterols.CYP51	262820_at	(at1g11680): Symbols: CYP51G1, EMB1738, CYP51A2, CYP51 | CYP51G1 (CYTOCHROME P450 51G1); oxygen binding / sterol 14-demethylase | chr1:3938501-3940754 FORWARD	-1.14026
17.3.1.2.4	hormone metabolism.brassinosteroid.synthesis-degradation.sterols.FACKEL	251995_at	(at3g52940): Symbols: FK, HYD2, ELL1 | FK (FACKEL); delta14-sterol reductase | chr3:19630198-19633296 REVERSE	1.12827
17.3.1.2.6	hormone metabolism.brassinosteroid.synthesis-degradation.sterols.DWF7	258484_at	(at3g02580): Symbols: STE1, DWF7, BUL1 | STE1 (STEROL 1); C-5 sterol desaturase | chr3:546903-548795 FORWARD	-1.03051
17.3.1.2.99	hormone metabolism.brassinosteroid.synthesis-degradation.sterols.other	249775_at	(at5g24160): Symbols: SQE6 | SQE6 (SQUALENE MONOXYGENASE 6); FAD binding / oxidoreductase/ squalene monooxygenase | chr5:8183075-8186640 REVERSE	2.7332
17.3.1.2.99	hormone metabolism.brassinosteroid.synthesis-degradation.sterols.other	253039_at	(at4g37760): Symbols: SQE3 | SQE3 (squalene epoxidase 3); squalene monooxygenase | chr4:17743887-17746678 FORWARD	1.22644
17.3.1.2.99	hormone metabolism.brassinosteroid.synthesis-degradation.sterols.other	249774_at	(at5g24150): Symbols: SQP1, SQE5 | SQP1; squalene monooxygenase | chr5:8172332-8175431 REVERSE	1.33941
17.3.2.1	hormone metabolism.brassinosteroid.signal transduction.BRI	252078_at	(at3g51740): Symbols: IMK2 | IMK2 (INFLORESCENCE MERISTEM RECEPTOR-LIKE KINASE 2); ATP binding / kinase/ protein kinase/ protein serine/threonine kinase | chr3:19189049-19192051 FORWARD	1.48354
17.3.2.2	hormone metabolism.brassinosteroid.signal transduction.BZR	252178_at	(at3g50750): brassinosteroid signalling positive regulator-related | chr3:18861839-18863234 REVERSE	-1.35055
17.3.2.99	hormone metabolism.brassinosteroid.signal transduction.other	266554_s_at	MULTIPLE HITS: (at2g46290,at2g46280). at2g46290: eukaryotic translation initiation factor 3 subunit 2, putative / eIF-3 beta, putative / eIF3i, putative | chr2:19005771-19007879 REVERSE at2g46280: Symbols: TRIP-1, TIF3I1 | TRIP-1 (TGF-BETA RECEPTOR INTERACTING PROTEIN 1); nucleotide binding / protein binding | chr2:19003426-19005536 REVERSE	-1.02428
17.3.2.99	hormone metabolism.brassinosteroid.signal transduction.other	253579_at	(at4g30610): Symbols: BRS1, SCPL24 | BRS1 (BRI1 SUPPRESSOR 1); serine-type carboxypeptidase | chr4:14944129-14948605 FORWARD	-1.00311
17.3.2.99	hormone metabolism.brassinosteroid.signal transduction.other	253338_at	(at4g33430): Symbols: BAK1, RKS10, SERK3, ELG, ATSERK3, ATBAK1 | BAK1 (BRI1-ASSOCIATED RECEPTOR KINASE); kinase/ protein binding / protein heterodimerization/ protein serine/threonine kinase | chr4:16086402-16090771 REVERSE	-1.02499
17.3.3	hormone metabolism.brassinosteroid.induced-regulated-responsive-activated	251321_at	(at3g61460): Symbols: BRH1 | BRH1 (BRASSINOSTEROID-RESPONSIVE RING-H2); protein binding / zinc ion binding | chr3:22741511-22742284 REVERSE	-1.33334
Cytokinin
17.4.1	hormone metabolism.cytokinin.synthesis-degradation	253696_at	(at4g29740): Symbols: CKX4, ATCKX4 | CKX4 (CYTOKININ OXIDASE 4); amine oxidase/ cytokinin dehydrogenase | chr4:14566265-14569332 FORWARD	-2.81664
17.4.1	hormone metabolism.cytokinin.synthesis-degradation	251178_at	(at3g63440): Symbols: ATCKX6, CKX6, ATCKX7 | CKX6 (CYTOKININ OXIDASE/DEHYDROGENASE 6); cytokinin dehydrogenase | chr3:23424157-23426536 FORWARD	-1.73899
17.4.1	hormone metabolism.cytokinin.synthesis-degradation	261934_at	(at1g22400): Symbols: UGT85A1, ATUGT85A1 | UGT85A1; UDP-glycosyltransferase/ cis-zeatin O-beta-D-glucosyltransferase/ glucuronosyltransferase/ trans-zeatin O-beta-D-glucosyltransferase/ transferase, transferring glycosyl groups / transferase, transferring hexosyl groups | chr1:7903660-7906673 REVERSE	1.09237
17.4.1	hormone metabolism.cytokinin.synthesis-degradation	250750_at	(at5g05870): Symbols: UGT76C1 | UGT76C1 (UDP-glucosyl transferase 76C1); UDP-glycosyltransferase/ cis-zeatin O-beta-D-glucosyltransferase/ cytokinin 7-beta-glucosyltransferase/ cytokinin 9-beta-glucosyltransferase/ trans-zeatin O-beta-D-glucosyltransferase/ transferase, transferring gly | chr5:1767639-1769262 FORWARD	-1.32107
17.4.1	hormone metabolism.cytokinin.synthesis-degradation	251154_at	(at3g63110): Symbols: ATIPT3, IPT3 | ATIPT3 (ARABIDOPSIS THALIANA ISOPENTENYLTRANSFERASE 3); ATP binding / tRNA isopentenyltransferase/ transferase, transferring alkyl or aryl (other than methyl) groups | chr3:23318076-23319540 REVERSE	-1.33295
17.4.1	hormone metabolism.cytokinin.synthesis-degradation	250753_at	(at5g05860): Symbols: UGT76C2 | UGT76C2; UDP-glycosyltransferase/ cis-zeatin O-beta-D-glucosyltransferase/ cytokinin 7-beta-glucosyltransferase/ cytokinin 9-beta-glucosyltransferase/ trans-zeatin O-beta-D-glucosyltransferase/ transferase, transferring glycosyl groups | chr5:1765507-1767455 FORWARD	-1.49066
17.4.1	hormone metabolism.cytokinin.synthesis-degradation	266208_at	(at2g27760): Symbols: ATIPT2, IPPT | ATIPT2 (TRNA ISOPENTENYLTRANSFERASE 2); adenylate dimethylallyltransferase/ tRNA isopentenyltransferase | chr2:11824798-11827591 FORWARD	1.08458
17.4.1	hormone metabolism.cytokinin.synthesis-degradation	247956_at	(at5g56970): Symbols: CKX3, ATCKX3 | CKX3 (CYTOKININ OXIDASE 3); amine oxidase/ cytokinin dehydrogenase | chr5:23044944-23048268 REVERSE	-1.12108
17.4.1	hormone metabolism.cytokinin.synthesis-degradation	258103_at	(at3g23630): Symbols: ATIPT7, IPT7 | ATIPT7; ATP binding / tRNA isopentenyltransferase/ transferase, transferring alkyl or aryl (other than methyl) groups | chr3:8488695-8490210 FORWARD	-1.08281
17.4.2	hormone metabolism.cytokinin.signal transduction	264448_at	(at1g27320): Symbols: AHK3 | AHK3 (ARABIDOPSIS HISTIDINE KINASE 3); cytokinin receptor/ osmosensor/ protein histidine kinase | chr1:9487780-9492572 FORWARD	-1.03237
17.4.2	hormone metabolism.cytokinin.signal transduction	263599_at	(at2g01830): Symbols: WOL, CRE1, WOL1, AHK4, ATCRE1 | WOL (WOODEN LEG); cytokinin receptor/ osmosensor/ phosphoprotein phosphatase/ protein histidine kinase | chr2:362983-368082 REVERSE	1.15497
17.4.2	hormone metabolism.cytokinin.signal transduction	264790_at	(at2g17820): Symbols: ATHK1, AHK1 | ATHK1 (histidine kinase 1); histidine phosphotransfer kinase/ osmosensor/ protein histidine kinase | chr2:7742924-7748220 REVERSE	-1.78239
Ethylene
17.5.1	hormone metabolism.ethylene.synthesis-degradation	263668_at	(at1g04350): 2-oxoglutarate-dependent dioxygenase, putative | chr1:1165165-1166768 FORWARD	1.44024
17.5.1	hormone metabolism.ethylene.synthesis-degradation	267206_at	(at2g30830): 2-oxoglutarate-dependent dioxygenase, putative | chr2:13132707-13134284 REVERSE	-2.50469
17.5.1	hormone metabolism.ethylene.synthesis-degradation	245204_at	(at5g12270): oxidoreductase, 2OG-Fe(II) oxygenase family protein | chr5:3970131-3971301 REVERSE	1.07258
17.5.1	hormone metabolism.ethylene.synthesis-degradation	249125_at	(at5g43450): 2-oxoglutarate-dependent dioxygenase, putative | chr5:17457125-17458797 REVERSE	1.2703
17.5.1	hormone metabolism.ethylene.synthesis-degradation	247679_at	(at5g59540): oxidoreductase, 2OG-Fe(II) oxygenase family protein | chr5:23996079-23997590 REVERSE	1.03367
17.5.1	hormone metabolism.ethylene.synthesis-degradation	266498_at	(at2g06960): oxidoreductase, 2OG-Fe(II) oxygenase family protein | chr2:2867672-2870352 REVERSE	1.04618
17.5.1	hormone metabolism.ethylene.synthesis-degradation	265615_at	(at2g25450): 2-oxoglutarate-dependent dioxygenase, putative | chr2:10829916-10831655 REVERSE	2.33868
17.5.1	hormone metabolism.ethylene.synthesis-degradation	264843_at	(at1g03400): 2-oxoglutarate-dependent dioxygenase, putative | chr1:842747-844190 REVERSE	-1.38575
17.5.1	hormone metabolism.ethylene.synthesis-degradation	249128_at	(at5g43440): 2-oxoglutarate-dependent dioxygenase, putative | chr5:17455233-17456657 REVERSE	-1.00227
17.5.1.1	hormone metabolism.ethylene.synthesis-degradation.1-aminocyclopropane-1-carboxylate synthase	254926_at	(at4g11280): Symbols: ACS6 | ACS6 (1-AMINOCYCLOPROPANE-1-CARBOXYLIC ACID (ACC) SYNTHASE 6); 1-aminocyclopropane-1-carboxylate synthase | chr4:6864097-6866116 FORWARD	-1.47995
17.5.1.2	hormone metabolism.ethylene.synthesis-degradation.1-aminocyclopropane-1-carboxylate oxidase	246390_at	(at1g77330): 1-aminocyclopropane-1-carboxylate oxidase, putative / ACC oxidase, putative | chr1:29062990-29064537 REVERSE	-1.06339
17.5.1.2	hormone metabolism.ethylene.synthesis-degradation.1-aminocyclopropane-1-carboxylate oxidase	265194_at	(at1g05010): Symbols: EFE, ACO4, EAT1 | EFE (ETHYLENE-FORMING ENZYME); 1-aminocyclopropane-1-carboxylate oxidase | chr1:1431190-1432858 REVERSE	-1.76734
17.5.1.2	hormone metabolism.ethylene.synthesis-degradation.1-aminocyclopropane-1-carboxylate oxidase	264346_at	(at1g12010): 1-aminocyclopropane-1-carboxylate oxidase, putative / ACC oxidase, putative | chr1:4056207-4057933 FORWARD	-1.18628
17.5.1.2	hormone metabolism.ethylene.synthesis-degradation.1-aminocyclopropane-1-carboxylate oxidase	260637_at	(at1g62380): Symbols: ACO2, ATACO2 | ACO2 (ACC OXIDASE 2); 1-aminocyclopropane-1-carboxylate oxidase | chr1:23082170-23084253 FORWARD	-1.24066
17.5.2	hormone metabolism.ethylene.signal transduction	246932_at	(at5g25190): ethylene-responsive element-binding protein, putative | chr5:8706790-8707748 REVERSE	1.69166
17.5.2	hormone metabolism.ethylene.signal transduction	247543_at	(at5g61600): Symbols: ERF104 | ethylene-responsive element-binding family protein | chr5:24766386-24767430 REVERSE	-1.01868
17.5.2	hormone metabolism.ethylene.signal transduction	261496_at	(at1g28360): Symbols: ERF12, ATERF12 | ERF12 (ERF DOMAIN PROTEIN 12); DNA binding / transcription factor/ transcription repressor | chr1:9951848-9952740 FORWARD	1.12411
17.5.2	hormone metabolism.ethylene.signal transduction	263653_at	(at1g04310): Symbols: ERS2 | ERS2 (ETHYLENE RESPONSE SENSOR 2); ethylene binding / glycogen synthase kinase 3/ protein histidine kinase/ receptor | chr1:1154764-1157711 REVERSE	1.40397
17.5.2	hormone metabolism.ethylene.signal transduction	245098_at	(at2g40940): Symbols: ERS1, ERS | ERS1 (ETHYLENE RESPONSE SENSOR 1); ethylene binding / protein histidine kinase/ receptor | chr2:17084356-17087297 REVERSE	-1.22268
17.5.2	hormone metabolism.ethylene.signal transduction	248794_at	(at5g47220): Symbols: ATERF2, ATERF-2, ERF2 | ERF2 (ETHYLENE RESPONSIVE ELEMENT BINDING FACTOR 2); DNA binding / transcription activator/ transcription factor | chr5:19171862-19172823 REVERSE	-2.88514
17.5.2	hormone metabolism.ethylene.signal transduction	248448_at	(at5g51190): AP2 domain-containing transcription factor, putative | chr5:20800584-20801416 REVERSE	1.19083
17.5.2	hormone metabolism.ethylene.signal transduction	245252_at	(at4g17500): Symbols: ATERF-1 | ATERF-1 (ETHYLENE RESPONSIVE ELEMENT BINDING FACTOR 1); DNA binding / transcription activator/ transcription factor | chr4:9759325-9760340 FORWARD	-2.13887
17.5.2	hormone metabolism.ethylene.signal transduction	245250_at	(at4g17490): Symbols: ATERF6, ERF-6-6 | ATERF6 (ETHYLENE RESPONSIVE ELEMENT BINDING FACTOR 6); DNA binding / transcription factor | chr4:9752824-9753867 REVERSE	-2.35761
17.5.2	hormone metabolism.ethylene.signal transduction	248799_at	(at5g47230): Symbols: ERF5, ATERF-5, ATERF5 | ERF5 (ETHYLENE RESPONSIVE ELEMENT BINDING FACTOR 5); DNA binding / transcription activator/ transcription factor | chr5:19179939-19181129 FORWARD	-1.51831
17.5.2	hormone metabolism.ethylene.signal transduction	260783_at	(at1g06160): Symbols: ORA59 | ORA59 (OCTADECANOID-RESPONSIVE ARABIDOPSIS AP2/ERF 59); DNA binding / transcription activator/ transcription factor | chr1:1883004-1883934 FORWARD	-3.78273
17.5.2	hormone metabolism.ethylene.signal transduction	254674_at	(at4g18450): ethylene-responsive factor, putative | chr4:10190250-10191161 REVERSE	-1.03132
17.5.2	hormone metabolism.ethylene.signal transduction	250582_at	(at5g07580): DNA binding / transcription factor | chr5:2399504-2400601 FORWARD	-2.2435
17.5.2	hormone metabolism.ethylene.signal transduction	262595_at	(at1g15360): Symbols: SHN1, WIN1 | SHN1 (SHINE 1); DNA binding / sequence-specific DNA binding / transcription factor | chr1:5283538-5284673 FORWARD	1.30535
17.5.2	hormone metabolism.ethylene.signal transduction	252214_at	(at3g50260): Symbols: CEJ1, ATERF#011 | CEJ1 (COOPERATIVELY REGULATED BY ETHYLENE AND JASMONATE 1); DNA binding / transcription factor | chr3:18634576-18635398 FORWARD	-1.26945
17.5.2	hormone metabolism.ethylene.signal transduction	253259_at	(at4g34410): Symbols: RRTF1 | RRTF1 ({REDOX RESPONSIVE TRANSCRIPTION FACTOR 1); DNA binding / transcription factor | chr4:16451876-16453260 FORWARD	-2.10573
17.5.2	hormone metabolism.ethylene.signal transduction	247540_at	(at5g61590): AP2 domain-containing transcription factor family protein | chr5:24764438-24765324 REVERSE	-1.12182
17.5.3	hormone metabolism.ethylene.induced-regulated-responsive-activated	254434_at	(at4g20880): ethylene-responsive nuclear protein / ethylene-regulated nuclear protein (ERT2) | chr4:11179115-11180799 REVERSE	-1.33582
17.5.3	hormone metabolism.ethylene.induced-regulated-responsive-activated	263467_at	(at2g31730): ethylene-responsive protein, putative | chr2:13487568-13489679 REVERSE	-1.19935
17.5.3	hormone metabolism.ethylene.induced-regulated-responsive-activated	264708_at	(at1g09740): ethylene-responsive protein, putative | chr1:3154532-3156275 FORWARD	1.14192
17.5.3	hormone metabolism.ethylene.induced-regulated-responsive-activated	259811_at	(at1g49830): ethylene-responsive protein -related | chr1:18445111-18446659 REVERSE	1.09786
17.5.3	hormone metabolism.ethylene.induced-regulated-responsive-activated	251221_at	(at3g62550): universal stress protein (USP) family protein | chr3:23135984-23137173 FORWARD	2.09649
17.5.3	hormone metabolism.ethylene.induced-regulated-responsive-activated	265577_at	(at2g20100): ethylene-responsive family protein | chr2:8678078-8682086 FORWARD	1.16442
17.5.3	hormone metabolism.ethylene.induced-regulated-responsive-activated	256152_at	(at1g55150): DEAD box RNA helicase, putative (RH20) | chr1:20574480-20577320 FORWARD	-1.14835
17.5.3	hormone metabolism.ethylene.induced-regulated-responsive-activated	267138_s_at	MULTIPLE HITS: (at2g38230,at2g38210). at2g38230: Symbols: ATPDX1.1, PDX1.1 | ATPDX1.1 (pyridoxine biosynthesis 1.1); protein heterodimerization | chr2:16011456-16012508 FORWARD at2g38210: Symbols: PDX1L4 | PDX1L4 (PUTATIVE PDX1-LIKE PROTEIN 4) | chr2:16007012-16007690 FORWARD	1.08395
17.5.3	hormone metabolism.ethylene.induced-regulated-responsive-activated	263179_at	(at1g05710): ethylene-responsive protein, putative | chr1:1714950-1717270 FORWARD	1.335
17.5.3	hormone metabolism.ethylene.induced-regulated-responsive-activated	258727_at	(at3g11930): universal stress protein (USP) family protein | chr3:3776237-3777694 FORWARD	-1.11219
GA
17.6.1	hormone metabolism.gibberelin.synthesis-degradation	254459_at	(at4g21200): Symbols: ATGA2OX8, GA2OX8 | GA2OX8 (GIBBERELLIN 2-OXIDASE 8); gibberellin 2-beta-dioxygenase | chr4:11302685-11306601 FORWARD	-1.2337
17.6.1	hormone metabolism.gibberelin.synthesis-degradation	245307_at	(at4g16770): iron ion binding / oxidoreductase/ oxidoreductase, acting on paired donors, with incorporation or reduction of molecular oxygen, 2-oxoglutarate as one donor, and incorporation of one atom each of oxygen into both donors | chr4:9434393-9437168 REVERSE	-1.32406
17.6.1	hormone metabolism.gibberelin.synthesis-degradation	260148_at	(at1g52800): oxidoreductase, 2OG-Fe(II) oxygenase family protein | chr1:19664044-19665362 FORWARD	-2.0763
17.6.1.1	hormone metabolism.gibberelin.synthesis-degradation.copalyl diphosphate synthase	255461_at	(at4g02780): Symbols: GA1, ABC33, ATCPS1 | GA1 (GA REQUIRING 1); ent-copalyl diphosphate synthase/ magnesium ion binding | chr4:1237767-1244813 REVERSE	1.13577
17.6.1.2	hormone metabolism.gibberelin.synthesis-degradation.ent-kaurene synthase	262891_at	(at1g79460): Symbols: GA2, KS, ATKS | GA2 (GA REQUIRING 2); ent-kaurene synthase | chr1:29890392-29894587 FORWARD	1.65091
17.6.1.3	hormone metabolism.gibberelin.synthesis-degradation.ent-kaurene oxidase	246864_at	(at5g25900): Symbols: GA3, CYP701A3, ATKO1 | GA3 (GA REQUIRING 3); ent-kaurene oxidase/ oxygen binding | chr5:9036018-9038406 FORWARD	-1.0065
17.6.1.4	hormone metabolism.gibberelin.synthesis-degradation.ent-kaurenoic acid hydroxylase/oxygenase	266335_at	(at2g32440): Symbols: KAO2, CYP88A4 | KAO2 (ENT-KAURENOIC ACID HYDROXYLASE 2); ent-kaurenoate oxidase/ oxygen binding | chr2:13775570-13778002 FORWARD	1.31966
17.6.1.11	hormone metabolism.gibberelin.synthesis-degradation.GA20 oxidase	248371_at	(at5g51810): Symbols: GA20OX2, AT2353, ATGA20OX2 | GA20OX2 (GIBBERELLIN 20 OXIDASE 2); gibberellin 20-oxidase | chr5:21055188-21056808 REVERSE	-1.07036
17.6.1.12	hormone metabolism.gibberelin.synthesis-degradation.GA3 oxidase	260300_at	(at1g80340): Symbols: GA4H, ATGA3OX2, GA3OX2 | GA3OX2 (GIBBERELLIN 3-OXIDASE 2); gibberellin 3-beta-dioxygenase | chr1:30200693-30202200 REVERSE	-1.13158
17.6.1.13	hormone metabolism.gibberelin.synthesis-degradation.GA2 oxidase	266952_at	(at2g34555): Symbols: ATGA2OX3 | ATGA2OX3 (gibberellin 2-oxidase 3); gibberellin 2-beta-dioxygenase | chr2:14556988-14558697 FORWARD	1.1587
17.6.1.13	hormone metabolism.gibberelin.synthesis-degradation.GA2 oxidase	260773_at	(at1g78440): Symbols: ATGA2OX1 | ATGA2OX1 (gibberellin 2-oxidase 1); gibberellin 2-beta-dioxygenase | chr1:29511599-29513051 REVERSE	1.09014
17.6.2	hormone metabolism.gibberelin.signal transduction	246782_at	(at5g27320): Symbols: ATGID1C, GID1C | GID1C (GA INSENSITIVE DWARF1C); hydrolase | chr5:9629087-9631210 FORWARD	-1.16416
17.6.2	hormone metabolism.gibberelin.signal transduction	259259_at	(at3g11540): Symbols: SPY | SPY (SPINDLY); protein N-acetylglucosaminyltransferase/ protein binding / transferase, transferring glycosyl groups | chr3:3631887-3637955 FORWARD	1.17682
17.6.2	hormone metabolism.gibberelin.signal transduction	260141_at	(at1g66350): Symbols: RGL1, RGL | RGL1 (RGA-LIKE 1); transcription factor | chr1:24748195-24750043 FORWARD	-2.36515
17.6.3	hormone metabolism.gibberelin.induced-regulated-responsive-activated	247657_at	(at5g59845): gibberellin-regulated family protein | chr5:24111324-24112020 FORWARD	-1.08407
17.6.3	hormone metabolism.gibberelin.induced-regulated-responsive-activated	266613_at	(at2g14900): gibberellin-regulated family protein | chr2:6404175-6405330 FORWARD	1.24534
17.6.3	hormone metabolism.gibberelin.induced-regulated-responsive-activated	250109_at	(at5g15230): Symbols: GASA4 | GASA4 (GAST1 PROTEIN HOMOLOG 4) | chr5:4944900-4946216 FORWARD	1.1216
17.6.3	hormone metabolism.gibberelin.induced-regulated-responsive-activated	265331_at	(at2g18420): Encodes a Gibberellin-regulated GASA/GAST/Snakin family protein | chr2:7993801-7994554 FORWARD	-1.02188
17.6.3	hormone metabolism.gibberelin.induced-regulated-responsive-activated	264195_at	(at1g22690): gibberellin-responsive protein, putative | chr1:8027298-8028125 FORWARD	-3.97518
17.6.3	hormone metabolism.gibberelin.induced-regulated-responsive-activated	251797_at	(at3g55560): Symbols: AGF2 | AGF2 (AT-hook protein of GA feedback 2) | chr3:20604616-20606380 REVERSE	1.70526
17.6.3	hormone metabolism.gibberelin.induced-regulated-responsive-activated	266969_at	(at2g39540): gibberellin-regulated family protein | chr2:16500866-16501241 FORWARD	-1.09563
IAA
17.2	hormone metabolism.auxin	258769_at	(at3g10870): Symbols: MES17, ATMES17 | MES17 (METHYL ESTERASE 17); hydrolase/ hydrolase, acting on ester bonds / methyl indole-3-acetate esterase | chr3:3401078-3402672 REVERSE	1.05099
17.2.1	hormone metabolism.auxin.synthesis-degradation	263184_at	(at1g05560): Symbols: UGT1, UGT75B1 | UGT75B1 (UDP-GLUCOSYLTRANSFERASE 75B1); UDP-glucose:4-aminobenzoate acylglucosyltransferase/ UDP-glucosyltransferase/ UDP-glycosyltransferase/ abscisic acid glucosyltransferase/ transferase, transferring glycosyl groups | chr1:1645498-1647147 REVERSE	1.49772
17.2.1	hormone metabolism.auxin.synthesis-degradation	256178_s_at	MULTIPLE HITS: (at1g51760,at1g51780). at1g51760: Symbols: IAR3, JR3 | IAR3 (IAA-ALANINE RESISTANT 3); IAA-Ala conjugate hydrolase/ metallopeptidase | chr1:19199419-19201642 FORWARD at1g51780: Symbols: ILL5 | ILL5; IAA-amino acid conjugate hydrolase/ metallopeptidase | chr1:19204512-19206586 FORWARD	-1.35092
17.2.1	hormone metabolism.auxin.synthesis-degradation	245244_at	(at1g44350): Symbols: ILL6 | ILL6; IAA-amino acid conjugate hydrolase/ metallopeptidase | chr1:16834210-16838286 REVERSE	-1.0875
17.2.1	hormone metabolism.auxin.synthesis-degradation	264873_at	(at1g24100): Symbols: UGT74B1 | UGT74B1 (UDP-glucosyl transferase 74B1); UDP-glycosyltransferase/ thiohydroximate beta-D-glucosyltransferase/ transferase, transferring glycosyl groups | chr1:8525435-8527087 REVERSE	-1.3683
17.2.2	hormone metabolism.auxin.signal transduction	267269_at	(at2g02560): Symbols: CAND1, ATCAND1, ETA2, TIP120, HVE | CAND1 (CULLIN-ASSOCIATED AND NEDDYLATION DISSOCIATED); binding | chr2:689788-697596 FORWARD	-1.09019
17.2.2	hormone metabolism.auxin.signal transduction	267380_at	(at2g26170): Symbols: CYP711A1, MAX1 | CYP711A1; electron carrier/ heme binding / iron ion binding / monooxygenase/ oxygen binding | chr2:11140809-11143360 FORWARD	1.18152
17.2.2	hormone metabolism.auxin.signal transduction	258311_at	(at3g26810): Symbols: AFB2 | AFB2 (AUXIN SIGNALING F-BOX 2); auxin binding / ubiquitin-protein ligase | chr3:9867845-9870640 FORWARD	-1.21044
17.2.2	hormone metabolism.auxin.signal transduction	246544_at	(at5g15100): Symbols: PIN8 | PIN8 (PIN-FORMED 8); auxin:hydrogen symporter/ transporter | chr5:4892159-4893937 REVERSE	-1.13213
17.2.2	hormone metabolism.auxin.signal transduction	255412_at	(at4g02980): Symbols: ABP1, ABP | ABP1 (ENDOPLASMIC RETICULUM AUXIN BINDING PROTEIN 1); auxin binding | chr4:1319656-1321477 REVERSE	-1.04726
17.2.2	hormone metabolism.auxin.signal transduction	264962_at	(at1g77110): Symbols: PIN6 | PIN6 (PIN-FORMED 6); auxin:hydrogen symporter/ transporter | chr1:28970802-28974603 FORWARD	-1.10729
17.2.2	hormone metabolism.auxin.signal transduction	262263_at	(at1g70940): Symbols: PIN3, ATPIN3 | PIN3 (PIN-FORMED 3); auxin:hydrogen symporter/ transporter | chr1:26743054-26746395 FORWARD	-1.6552
17.2.2	hormone metabolism.auxin.signal transduction	266300_at	(at2g01420): Symbols: PIN4 | PIN4 (PIN-FORMED 4); auxin:hydrogen symporter/ transporter | chr2:180105-183328 REVERSE	-1.22316
17.2.2	hormone metabolism.auxin.signal transduction	259845_at	(at1g73590): Symbols: PIN1, ATPIN1 | PIN1 (PIN-FORMED 1); transporter | chr1:27659673-27663178 FORWARD	-1.34589
17.2.3	hormone metabolism.auxin.induced-regulated-responsive-activated	252970_at	(at4g38850): Symbols: SAUR_AC1, ATSAUR15, SAUR15, SAUR-AC1 | SAUR15 (SMALL AUXIN UPREGULATED 15) | chr4:18126171-18126680 FORWARD	-1.5108
17.2.3	hormone metabolism.auxin.induced-regulated-responsive-activated	254746_at	(at4g12980): auxin-responsive protein, putative | chr4:7589395-7591102 REVERSE	1.99746
17.2.3	hormone metabolism.auxin.induced-regulated-responsive-activated	252145_at	(at3g51200): auxin-responsive family protein | chr3:19018853-19019173 REVERSE	1.01537
17.2.3	hormone metabolism.auxin.induced-regulated-responsive-activated	259787_at	(at1g29460): auxin-responsive protein, putative | chr1:10307507-10308143 REVERSE	-1.29191
17.2.3	hormone metabolism.auxin.induced-regulated-responsive-activated	252972_at	(at4g38840): auxin-responsive protein, putative | chr4:18124978-18125559 REVERSE	1.18371
17.2.3	hormone metabolism.auxin.induced-regulated-responsive-activated	256879_at	(at3g26370): unknown protein | chr3:9656744-9659935 FORWARD	1.03751
17.2.3	hormone metabolism.auxin.induced-regulated-responsive-activated	263238_at	(at2g16580): auxin-responsive protein, putative | chr2:7184422-7186968 REVERSE	1.17015
17.2.3	hormone metabolism.auxin.induced-regulated-responsive-activated	248431_at	(at5g51470): auxin-responsive GH3 family protein | chr5:20907287-20909340 FORWARD	-1.13309
17.2.3	hormone metabolism.auxin.induced-regulated-responsive-activated	264929_at	(at1g60730): aldo/keto reductase family protein | chr1:22358035-22360158 REVERSE	-1.10575
17.2.3	hormone metabolism.auxin.induced-regulated-responsive-activated	255403_at	(at4g03400): Symbols: DFL2, GH3-10 | DFL2 (DWARF IN LIGHT 2) | chr4:1497536-1499865 REVERSE	-1.00245
17.2.3	hormone metabolism.auxin.induced-regulated-responsive-activated	256829_at	(at3g22850): unknown protein | chr3:8089003-8090470 FORWARD	-1.2738
17.2.3	hormone metabolism.auxin.induced-regulated-responsive-activated	263144_at	(at1g54070): dormancy/auxin associated protein-related | chr1:20182639-20183242 FORWARD	1.72166
17.2.3	hormone metabolism.auxin.induced-regulated-responsive-activated	257859_at	(at3g12955): auxin-responsive protein-related | chr3:4135500-4136143 REVERSE	1.35912
17.2.3	hormone metabolism.auxin.induced-regulated-responsive-activated	256706_at	(at3g30300): FUNCTIONS IN: molecular_function unknown; INVOLVED IN: biological_process unknown; LOCATED IN: endomembrane system; EXPRESSED IN: 22 plant structures; EXPRESSED DURING: 13 growth stages; CONTAINS InterPro DOMAIN/s: Protein of unknown function DUF246, plant (InterPro:IPR004348); BEST Arabidopsis thaliana protein match is: EDA30 (embryo sac development arrest 30) (TAIR:AT3G03810.1); Ha…	1.14914
17.2.3	hormone metabolism.auxin.induced-regulated-responsive-activated	254809_at	(at4g12410): auxin-responsive family protein | chr4:7342956-7343590 REVERSE	1.30079
17.2.3	hormone metabolism.auxin.induced-regulated-responsive-activated	260427_at	(at1g72430): auxin-responsive protein-related | chr1:27264911-27265630 REVERSE	-1.57127
17.2.3	hormone metabolism.auxin.induced-regulated-responsive-activated	253908_at	(at4g27260): Symbols: GH3.5, WES1 | WES1; indole-3-acetic acid amido synthetase | chr4:13653609-13656204 FORWARD	2.79337
17.2.3	hormone metabolism.auxin.induced-regulated-responsive-activated	255754_at	(at1g43040): auxin-responsive protein, putative | chr1:16184209-16184523 FORWARD	-1.15514
17.2.3	hormone metabolism.auxin.induced-regulated-responsive-activated	252965_at	(at4g38860): auxin-responsive protein, putative | chr4:18130268-18131060 FORWARD	-1.30523
17.2.3	hormone metabolism.auxin.induced-regulated-responsive-activated	250293_s_at	MULTIPLE HITS: (at5g13370,at5g13360). at5g13370: auxin-responsive GH3 family protein | chr5:4286819-4289554 FORWARD at5g13360: auxin-responsive GH3 family protein | chr5:4283466-4286295 FORWARD	1.29336
17.2.3	hormone metabolism.auxin.induced-regulated-responsive-activated	247381_at	(at5g63390): unknown protein | chr5:25390512-25392591 REVERSE	1.02317
17.2.3	hormone metabolism.auxin.induced-regulated-responsive-activated	251342_at	(at3g60690): auxin-responsive family protein | chr3:22435121-22435949 FORWARD	1.25558
17.2.3	hormone metabolism.auxin.induced-regulated-responsive-activated	245412_at	(at4g17280): INVOLVED IN: multicellular organismal development; LOCATED IN: membrane; EXPRESSED IN: 11 plant structures; EXPRESSED DURING: 6 growth stages; CONTAINS InterPro DOMAIN/s: Uncharacterised conserved protein UCP037471 (InterPro:IPR017214), Protein of unknown function DUF568, DOMON-like (InterPro:IPR007613), DOMON related (InterPro:IPR005018), Cytochrome b561/ferric reductase transmembra…	1.05847
17.2.3	hormone metabolism.auxin.induced-regulated-responsive-activated	251901_at	(at3g54100): unknown protein | chr3:20034071-20037953 REVERSE	-1.10539
17.2.3	hormone metabolism.auxin.induced-regulated-responsive-activated	257460_at	(at1g75580): auxin-responsive protein, putative | chr1:28377461-28378178 FORWARD	1.46347
17.2.3	hormone metabolism.auxin.induced-regulated-responsive-activated	259790_s_at	MULTIPLE HITS: (at1g29430,at5g27780). at1g29430: auxin-responsive family protein | chr1:10302650-10303335 REVERSE at5g27780: auxin-responsive family protein | chr5:9838885-9839313 REVERSE	-2.54289
17.2.3	hormone metabolism.auxin.induced-regulated-responsive-activated	250286_at	(at5g13320): Symbols: PBS3, GDG1, WIN3, GH3.12 | PBS3 (AVRPPHB SUSCEPTIBLE 3) | chr5:4267510-4271051 FORWARD	1.21985
17.2.3	hormone metabolism.auxin.induced-regulated-responsive-activated	250294_at	(at5g13380): auxin-responsive GH3 family protein | chr5:4289839-4292441 FORWARD	1.20757
17.2.3	hormone metabolism.auxin.induced-regulated-responsive-activated	262099_s_at	MULTIPLE HITS: (at1g59500,at4g37390). at1g59500: Symbols: GH3.4 | GH3.4; indole-3-acetic acid amido synthetase | chr1:21854493-21856614 REVERSE at4g37390: Symbols: YDK1, GH3.2, BRU6, GH3-2, AUR3 | BRU6; indole-3-acetic acid amido synthetase | chr4:17579657-17582022 FORWARD	-1.15054
17.2.3	hormone metabolism.auxin.induced-regulated-responsive-activated	259333_at	(at3g03810): Symbols: EDA30 | EDA30 (embryo sac development arrest 30) | chr3:971672-976367 REVERSE	1.02065
17.2.3	hormone metabolism.auxin.induced-regulated-responsive-activated	262092_at	(at1g56150): auxin-responsive family protein | chr1:21017385-21017939 FORWARD	-1.52836
17.2.3	hormone metabolism.auxin.induced-regulated-responsive-activated	261929_at	(at1g22460): unknown protein | chr1:7927428-7930657 REVERSE	-1.18566
17.2.3	hormone metabolism.auxin.induced-regulated-responsive-activated	259596_at	(at1g28130): Symbols: GH3.17 | GH3.17; indole-3-acetic acid amido synthetase | chr1:9825286-9828067 FORWARD	2.08909
17.2.3	hormone metabolism.auxin.induced-regulated-responsive-activated	254323_at	(at4g22620): auxin-responsive family protein | chr4:11907631-11908113 FORWARD	-1.08967
17.2.3	hormone metabolism.auxin.induced-regulated-responsive-activated	255645_at	(at4g00880): auxin-responsive family protein | chr4:366373-367274 REVERSE	-1.43809
17.2.3	hormone metabolism.auxin.induced-regulated-responsive-activated	248243_at	MULTIPLE HITS: (at5g53590,at5g53588). at5g53590: auxin-responsive family protein | chr5:21771811-21772794 FORWARD at5g53588: Symbols: CPuORF50 | CPuORF50 (Conserved peptide upstream open reading frame 50) | chr5:21771811-21772794 FORWARD	-1.22436
17.2.3	hormone metabolism.auxin.induced-regulated-responsive-activated	245076_at	(at2g23170): Symbols: GH3.3 | GH3.3; indole-3-acetic acid amido synthetase | chr2:9863855-9866562 REVERSE	1.06433
17.2.3	hormone metabolism.auxin.induced-regulated-responsive-activated	261776_at	(at1g76190): auxin-responsive family protein | chr1:28592225-28592596 FORWARD	-1.26009
17.2.3	hormone metabolism.auxin.induced-regulated-responsive-activated	257506_at	(at1g29440): FUNCTIONS IN: molecular_function unknown; INVOLVED IN: response to auxin stimulus; EXPRESSED IN: 19 plant structures; EXPRESSED DURING: 10 growth stages; CONTAINS InterPro DOMAIN/s: Auxin responsive SAUR protein (InterPro:IPR003676); BEST Arabidopsis thaliana protein match is: SAUR68 (SMALL AUXIN UPREGULATED 68) (TAIR:AT1G29510.1); Has 327 Blast hits to 317 proteins in 15 species: Ar…	-1.71838
17.2.3	hormone metabolism.auxin.induced-regulated-responsive-activated	262647_at	(at1g14020): unknown protein | chr1:4802720-4805375 FORWARD	-1.2752
17.2.3	hormone metabolism.auxin.induced-regulated-responsive-activated	262829_at	(at1g14970): unknown protein | chr1:5161949-5164917 REVERSE	1.43974
17.2.3	hormone metabolism.auxin.induced-regulated-responsive-activated	249719_at	(at5g35735): auxin-responsive family protein | chr5:13900752-13902997 REVERSE	1.02517
17.2.3	hormone metabolism.auxin.induced-regulated-responsive-activated	266322_at	(at2g46690): auxin-responsive family protein | chr2:19180730-19181467 FORWARD	1.14936
17.2.3	hormone metabolism.auxin.induced-regulated-responsive-activated	246000_at	(at5g20820): auxin-responsive protein-related | chr5:7046751-7047396 REVERSE	1.14833
17.2.3	hormone metabolism.auxin.induced-regulated-responsive-activated	261137_at	(at1g19830): auxin-responsive protein, putative | chr1:6852155-6852872 FORWARD	1.07132
17.2.3	hormone metabolism.auxin.induced-regulated-responsive-activated	264014_at	(at2g21210): auxin-responsive protein, putative | chr2:9085210-9085909 REVERSE	1.25293
Jasmonate
17.7.1	hormone metabolism.jasmonate.synthesis-degradation	264273_s_at	MULTIPLE HITS: (at1g60340,at1g60300). at1g60340: apical meristem formation protein-related | chr1:22238734-22240399 REVERSE at1g60300: apical meristem formation protein-related | chr1:22229780-22230748 REVERSE	-1.0601
17.7.1.2	hormone metabolism.jasmonate.synthesis-degradation.lipoxygenase	261037_at	(at1g17420): Symbols: LOX3 | LOX3; electron carrier/ iron ion binding / lipoxygenase/ metal ion binding / oxidoreductase, acting on single donors with incorporation of molecular oxygen, incorporation of two atoms of oxygen | chr1:5977411-5981480 FORWARD	-1.77929
17.7.1.2	hormone metabolism.jasmonate.synthesis-degradation.lipoxygenase	260399_at	(at1g72520): lipoxygenase, putative | chr1:27308515-27312754 FORWARD	-1.06834
17.7.1.3	hormone metabolism.jasmonate.synthesis-degradation.allene oxidase synthase	249208_at	(at5g42650): Symbols: AOS, CYP74A, DDE2 | AOS (ALLENE OXIDE SYNTHASE); allene oxide synthase/ hydro-lyase/ oxygen binding | chr5:17097595-17099395 REVERSE	-2.42238
17.7.1.4	hormone metabolism.jasmonate.synthesis-degradation.allene oxidase cyclase	259366_at	(at1g13280): Symbols: AOC4 | AOC4 (ALLENE OXIDE CYCLASE 4); allene-oxide cyclase | chr1:4547454-4548875 FORWARD	-1.28513
17.7.1.4	hormone metabolism.jasmonate.synthesis-degradation.allene oxidase cyclase	257641_s_at	MULTIPLE HITS: (at3g25760,at3g25770). at3g25760: Symbols: AOC1, ERD12 | AOC1 (ALLENE OXIDE CYCLASE 1); allene-oxide cyclase | chr3:9403883-9405250 FORWARD at3g25770: Symbols: AOC2 | AOC2 (ALLENE OXIDE CYCLASE 2); allene-oxide cyclase | chr3:9406873-9407955 FORWARD	-1.33617
17.7.1.5	hormone metabolism.jasmonate.synthesis-degradation.12-Oxo-PDA-reductase	255895_at	MULTIPLE HITS: (at1g18020,at1g17990). at1g18020: 12-oxophytodienoate reductase, putative | chr1:6202249-6203918 FORWARD at1g17990: 12-oxophytodienoate reductase, putative | chr1:6192071-6194093 REVERSE	1.21496
17.7.1.5	hormone metabolism.jasmonate.synthesis-degradation.12-Oxo-PDA-reductase	259875_s_at	MULTIPLE HITS: (at1g76680,at1g76690). at1g76680: Symbols: OPR1 | OPR1; 12-oxophytodienoate reductase | chr1:28776861-28778467 FORWARD at1g76690: Symbols: OPR2, ATOPR2 | OPR2 | chr1:28778890-28780483 FORWARD	-2.0102
17.7.1.5	hormone metabolism.jasmonate.synthesis-degradation.12-Oxo-PDA-reductase	265530_at	(at2g06050): Symbols: OPR3 | OPR3 (OPDA-REDUCTASE 3); 12-oxophytodienoate reductase | chr2:2359115-2362180 REVERSE	-1.29633
17.7.3	hormone metabolism.jasmonate.induced-regulated-responsive-activated	259327_at	(at3g16460): jacalin lectin family protein | chr3:5592582-5595710 FORWARD	-1.39995
SA
17.8.1	hormone metabolism.salicylic acid.synthesis-degradation	248104_at	(at5g55250): Symbols: IAMT1 | IAMT1 (IAA CARBOXYLMETHYLTRANSFERASE 1); S-adenosylmethionine-dependent methyltransferase/ indole acetic acid carboxyl methyltransferase | chr5:22407473-22410944 REVERSE	1.1778
17.8.1	hormone metabolism.salicylic acid.synthesis-degradation	259991_at	(at1g68040): S-adenosyl-L-methionine:carboxyl methyltransferase family protein | chr1:25502876-25505232 FORWARD	-1.24931
17.8.1	hormone metabolism.salicylic acid.synthesis-degradation	256376_s_at	MULTIPLE HITS: (at1g66690,at1g66700). at1g66690: S-adenosyl-L-methionine:carboxyl methyltransferase family protein | chr1:24869554-24870850 REVERSE at1g66700: Symbols: PXMT1 | PXMT1; S-adenosylmethionine-dependent methyltransferase | chr1:24873291-24874758 REVERSE	-1.68902
17.8.1	hormone metabolism.salicylic acid.synthesis-degradation	246340_s_at	MULTIPLE HITS: (at3g44860,at3g44870). at3g44860: Symbols: FAMT | FAMT (farnesoic acid carboxyl-O-methyltransferase); S-adenosylmethionine-dependent methyltransferase/ farnesoic acid O-methyltransferase | chr3:16379633-16381070 FORWARD at3g44870: S-adenosyl-L-methionine:carboxyl methyltransferase family protein | chr3:16382219-16383605 FORWARD	-1.71198
17.8.1	hormone metabolism.salicylic acid.synthesis-degradation	248011_at	(at5g56300): Symbols: GAMT2 | GAMT2 (GIBBERELLIC ACID METHYLTRANSFERASE 2); S-adenosylmethionine-dependent methyltransferase/ gibberellin carboxyl-O-methyltransferase | chr5:22799507-22801692 FORWARD	-2.75698
17.8.1	hormone metabolism.salicylic acid.synthesis-degradation	263231_at	(at1g05680): UDP-glucoronosyl/UDP-glucosyl transferase family protein | chr1:1703092-1704691 REVERSE	3.51516
