# Supplementary material for: Grafting Triggers Differential Responses between Scion and Rootstock
Source: PLoS One. 2015 Apr 13;10(4):e0124438. doi: 10.1371/journal.pone.0124438 (PMC4395316; doi:10.1371/journal.pone.0124438)
Supplement: S4 Table — (XLSX) [file pone.0124438.s006.xlsx]

## Sheet: Table 1
Map Man functional categories (BINs) for significantly up-regulated (2 ≥ fold) genes in scion flower bud (Details of genes)
Bin number	Bin name	Probeset ID	Gene ID	p-value	Description	Fold change, Scion vs Rootstock
						Flower buds	Leaf
33.2	Development.late embryogenesis abundant			0.00248
		255479_at	at4g02380		Senescence-associated gene 21 (SAG21)	6.59873	-1.57205
		259426_at	at1g01470		Late embryogenesis abundant 14 (LEA14)	3.55642	-1.18492
		262128_at	at1g52690		Late embryogenesis abundant protein	13.5918	7.87225
		266392_at	at2g41280		Late embryogenesis abundant protein like (TM10)	4.00723	1.09232
		266544_at	at2g35300		LEA group 1 domain-containing protein	6.11721	1.66683
27.3.22	RNA.regulation of transcription.HB,Homeobox transcription factor family			0.00303
		246279_at	at4g36740		Arabidopsis thaliana homeobox protein 40 (ATHB40)	8.82761	1.757
		265983_at	at2g18550		Homeobox-2 (HB-2)	16.1848	5.05563
		251272_at	at3g61890		Arabidopsis thaliana homeobox 12 (ATHB-12)	6.53475	1.34052
		263956_at	at2g35940		Bel1-like homeodomain 1 (BLH1)	3.78912	1.10319
		261120_at	at1g75410		Bel1-like homeodomain 3 (BLH3)	2.28935	1.13545
		247052_at	at5g66700		Homeobox 53 (HB53)	3.7297	2.58364
		266327_at	at2g46680		Arabidopsis thaliana homeobox 7 (ATHB-7)	10.5988	2.75686
17	Hormone metabolism			0.026
		254564_at	at4g19170		Nine-cis-epoxycarotenoid dioxygenase 4 (NCED4)	5.58141	1.14958
		263570_at	at2g27150		Abscisic aldehyde oxidase 3 ( AAO3 )	2.16267	-1.18643
		253263_at	at4g34000		Abscisic acid responsive elements-binding factor 3 ( ABF3 )	2.62955	1.41659
		253994_at	at4g26080		ABA insensitive 1 (ABI1)	3.00825	1.16917
		247957_at	at5g57050		ABA insensitive 2 (ABI2)	4.93493	1.12323
		258498_at	at3g02480		ABA-responsive protein-related	18.6874	8.69705
		249536_at	at5g38760		Late embryogenesis abundant protein (LEA) family protein (unknown protein)	5.89166	1.60871
		253908_at	at4g27260		Indole-3-acetic acid amido synthetase (GH3.5)	2.738	2.79337
		250293_s_at	at5g13370,at5g13360		at5g13370: auxin-responsive GH3 family protein; at5g13360: auxin-responsive GH3 family protein	4.32013	1.29336
		251342_at	at3g60690		Auxin-responsive family protein	2.31478	1.25558
		262099_s_at	at1g59500,at4g37390		at1g59500: GH3.4; indole-3-acetic acid amido synthetase ; at4g37390: GH3.2; indole-3-acetic acid amido synthetase	2.05035	-1.15054
		266322_at	at2g46690		SAUR-like auxin-responsive family protein	2.84435	1.14936
		264042_at	at2g03760		Sulfotransferase 1 (ST1); brassinosteroid sulfotransferase	2.77026	1.29707
		249775_at	at5g24160		Squalene monoxygenase 6 (SQE6)	5.2711	2.7332
		249774_at	at5g24150		Squalene monoxygenase (SQE5),(SQP1)	2.01719	1.33941
		263668_at	at1g04350		2-oxoglutarate-dependent dioxygenase	3.47135	1.44024
		249125_at	at5g43450		2-Oxoglutarate-dependent dioxygenase	5.47989	1.2703
		265615_at	at2g25450		2-Oxoglutarate-dependent dioxygenase	18.9241	2.33868
		264346_at	at1g12010		1-Aminocyclopropane-1-carboxylate (ACC) oxidase	16.3277	-1.18628
		263653_at	at1g04310		Ethylene response sensor 2 (ERS2)	2.17547	1.40397
		251221_at	at3g62550		Universal stress protein (USP) family protein	3.18112	2.09649
		258727_at	at3g11930		Universal stress protein (USP) family protein	4.03056	-1.11219
		265331_at	at2g18420		Encodes a Gibberellin-regulated GASA/GAST/Snakin family protein	2.70261	-1.02188
		255895_at	at1g18020,at1g17990		at1g18020: 12-oxophytodienoate reductase; at1g17990: 12-oxophytodienoate reductase	2.02723	1.21496
		263231_at	at1g05680		UDP-glucoronosyl/UDP-glucosyl transferase family protein	6.4662	3.51516
17.1	Hormone metabolism.abscisic acid			0.0498
		254564_at	at4g19170		Nine-cis-epoxycarotenoid dioxygenase 4 (NCED4)	5.58141	1.14958
		263570_at	at2g27150		Abscisic aldehyde oxidase 3 ( AAO3 )	2.16267	-1.18643
		253263_at	at4g34000		Abscisic acid responsive elements-binding factor 3 ( ABF3 )	2.62955	1.41659
		253994_at	at4g26080		ABA insensitive 1 (ABI1)	3.00825	1.16917
		247957_at	at5g57050		ABA insensitive 2 (ABI2)	4.93493	1.12323
		258498_at	at3g02480		ABA-responsive protein-related	18.6874	8.69705
		249536_at	at5g38760		Late embryogenesis abundant protein (LEA) family protein (unknown protein)	5.89166	1.60871
17.1.3	Hormone metabolism.abscisic acid.induced-regulated-responsive-activated			0.0259
		258498_at	at3g02480		ABA-responsive protein-related	18.6874	8.69705
		249536_at	at5g38760		Late embryogenesis abundant protein (LEA) family protein (unknown protein)	5.89166	1.60871
17.5	Hormone metabolism.ethylene			0.0149
		263668_at	at1g04350		2-oxoglutarate-dependent dioxygenase	3.47135	1.44024
		249125_at	at5g43450		2-Oxoglutarate-dependent dioxygenase	5.47989	1.2703
		265615_at	at2g25450		2-Oxoglutarate-dependent dioxygenase	18.9241	2.33868
		264346_at	at1g12010		1-Aminocyclopropane-1-carboxylate (ACC) oxidase	16.3277	-1.18628
		263653_at	at1g04310		Ethylene response sensor 2 (ERS2)	2.17547	1.40397
		251221_at	at3g62550		Universal stress protein (USP) family protein	3.18112	2.09649
		258727_at	at3g11930		Universal stress protein (USP) family protein	4.03056	-1.11219
17.5.1	Hormone metabolism.ethylene.synthesis-degradation			0.00432
		263668_at	at1g04350		2-oxoglutarate-dependent dioxygenase	3.47135	1.44024
		249125_at	at5g43450		2-Oxoglutarate-dependent dioxygenase	5.47989	1.2703
		265615_at	at2g25450		2-Oxoglutarate-dependent dioxygenase	18.9241	2.33868
		264346_at	at1g12010		1-Aminocyclopropane-1-carboxylate (ACC) oxidase	16.3277	-1.18628
29.2	Protein.synthesis			0.0296
		244996_at	atcg00160		Ribosomal protein S2 (RPS2)	2.12977	1.13134
		244970_at	atcg00660		Ribosomal protein L20 (RPL20)	2.69328	-1.06864
		266044_s_at	atmg00210,at2g07725		atmg00210: encodes a mitochondrial ribosomal protein L5 (RPL5); at2g07725: 60S ribosomal protein L5 (RPL5)	2.25078	1.0401
		260350_at	at1g69410		Eukaryotic elongation factor 5A-3 (ELF5A-3)	2.04266	-1.07505
		250256_at	at5g13650		Elongation factor family protein	2.13051	1.19417
27.3.26	RNA.regulation of transcription.MYB-related transcription factor family			0.0298
		247768_at	at5g58900		MYB family transcription factor	2.0566	-1.23031
		259751_at	at1g71030		Arabidopsis MYB-like 2 (ATMYBL2)	2.03662	1.29367
27.3.24	RNA.regulation of transcription.MADS box transcription factor family			0.0429
		267509_at	at2g45660		AGAMOUS-like 20 (AGL20)	2.06842	1.16818
		248374_at	at5g51870		AGAMOUS-like 71 (AGL71)	2.0625	1.43862
1.1.1	PS.lightreaction.photosystem II			0.0453
		244974_at	atcg00700		PSII low MW protein (PSBN)	2.19263	-1.59797
		244975_at	atcg00710		Encodes a 8 kD phosphoprotein (PSBH)	2.16308	-1.27788
		244972_at	atcg00680		Encodes for CP47 (PSBB)	2.14067	-1.40882
		245003_at	atcg00280		Chloroplast gene encoding a CP43 subunit (PSBC)	2.17656	-1.99416
		244973_at	atcg00690		Encodes photosystem II 5 kD protein subunit PSII-T (PSBT)	2.54072	-1.28805
		245002_at	atcg00270		PSII D2 protein (PSBD)	2.54201	-1.52624
1.1.1.2	PS.lightreaction.photosystem II.PSII polypeptide subunits			0.0453
		244974_at	atcg00700		PSII low MW protein (PSBN)	2.19263	-1.59797
		244975_at	atcg00710		Encodes a 8 kD phosphoprotein (PSBH)	2.16308	-1.27788
		244972_at	atcg00680		Encodes for CP47 (PSBB)	2.14067	-1.40882
		245003_at	atcg00280		Chloroplast gene encoding a CP43 subunit (PSBC)	2.17656	-1.99416
		244973_at	atcg00690		Encodes photosystem II 5 kD protein subunit PSII-T (PSBT)	2.54072	-1.28805
		245002_at	atcg00270		PSII D2 protein (PSBD)	2.54201	-1.52624
Map Man functional categories (BINs) for significantly up-regulated (2 ≥ fold) genes in rootstock flower bud (Details of genes)
Bin number	Bin name	Probeset ID	Gene ID	p-value	Description	Fold change, Scion vs Rootstock
						Flower buds	Leaf
31	cell			0.0008
		265349_at	at2g22610		Kinesin motor protein-related	-2.02906	1.0567
		245607_at	at4g14330		Phragmoplast-associated kinesin-related protein 2 (PAKRP2)	-2.02872	1.20626
		249809_at	at5g23910		ATP binding / microtubule motor	-2.04442	1.2804
		259851_at	at1g72250		Kinesin motor protein-related	-2.12705	1.28941
		259151_at	at3g10310		ATP binding / microtubule motor	-2.02949	1.27381
		259494_at	at1g15850		Transducin family protein	-2.18506	-1.01226
		256832_at	at3g22880		Disruption of meiotic control 1 (DMC1)	-2.08281	1.0232
		266401_s_at	at2g38620,at3g54180		at2g38620: Cyclin-dependent kinase B1;2(CDKB1;2); at3g54180: cyclin-dependent kinase B1;1 (CDKB1;1)	-2.23874	1.13864
		259290_at	at3g11520		Cyclin B1;3 (CYCB1;3 )	-2.22679	1.16008
31.1	cell.organisation			0.0016
		265349_at	at2g22610		Kinesin motor protein-related	-2.02906	1.0567
		245607_at	at4g14330		Phragmoplast-associated kinesin-related protein 2 (PAKRP2)	-2.02872	1.20626
		249809_at	at5g23910		ATP binding / microtubule motor	-2.04442	1.2804
		259851_at	at1g72250		Kinesin motor protein-related	-2.12705	1.28941
		259151_at	at3g10310		ATP binding / microtubule motor	-2.02949	1.27381
17.5	hormone metabolism.ethylene			0.0274
		254926_at	at4g11280		1-Aminocyclopropane-1-carboxylic acid (ACC) synthase 6 (ACS6)	-2.35928	-1.47995
		247543_at	at5g61600		Ethylene response factor 104 (ERF104 )	-3.10009	-1.01868
		248794_at	at5g47220		Ethylene responsive element binding factor 2 (ATERF2)	-2.29724	-2.88514
		248448_at	at5g51190		AP2 domain-containing transcription factor	-3.76818	1.19083
		245250_at	at4g17490		Ethylene responsive element binding factor 6( ATERF6); DNA binding / transcription factor	-4.85024	-2.35761
17.5.2	hormone metabolism.ethylene.signal transduction			0.0194
		247543_at	at5g61600		Ethylene response factor 104 (ERF104 )	-3.10009	-1.01868
		248794_at	at5g47220		Ethylene responsive element binding factor 2 (ATERF2)	-2.29724	-2.88514
		248448_at	at5g51190		AP2 domain-containing transcription factor	-3.76818	1.19083
		245250_at	at4g17490		Ethylene responsive element binding factor 6( ATERF6); DNA binding / transcription factor	-4.85024	-2.35761
3	minor CHO metabolism			0.0356
		266693_at	at2g19800		Myo-inositol oxygenase 2 (MIOX2)	-2.88093	3.41656
		254001_at	at4g26260		Myo-inositol oxygenase 4 (MIOX4)	-4.42052	1.758
3.4	minor CHO metabolism.myo-inositol			0.0356
		266693_at	at2g19800		Myo-inositol oxygenase 2 (MIOX2)	-2.88093	3.41656
		254001_at	at4g26260		Myo-inositol oxygenase 4 (MIOX4)	-4.42052	1.758
3.4.4	minor CHO metabolism.myo-inositol.myo inositol oxygenases			0.0356
		266693_at	at2g19800		Myo-inositol oxygenase 2 (MIOX2)	-2.88093	3.41656
		254001_at	at4g26260		Myo-inositol oxygenase 4 (MIOX4)	-4.42052	1.758
29.5.11.4.3.2	protein.degradation.ubiquitin.E3.SCF.FBOX			0.0447
		266675_s_at	at2g29610,at2g29830		at2g29610: pseudogene of the F-box protein family, contains Pfam profile PF00646: F-box domain; at2g29830: kelch repeat-containing F-box family protein	-2.02347	-1.01179
		266666_at	at2g29780		Kelch repeat-containing F-box family protein	-2.22933	1.015
		266667_at	at2g29770		Kelch repeat-containing F-box family protein	-2.04256	-1.0246

## Sheet: Table 2
Map Man functional categories (BINs) for significantly up-regulated (2 ≥ fold) genes in scion leaf (Details of genes)
Bin number	Bin name	Probeset ID	Gene ID	p-value	Description	Fold change, Scion vs Rootstock
						Leaf	Flower buds
34	Transport			0.0244
		259133_at	at3g05400		Major facilitator superfamily protein, C2H2	3.09753	2.6488
		250860_at	at5g04770		Cationic amino acid transporter 6 (CAT6)	2.26225	1.20333
		256244_at	at3g12520		Sulfate transmembrane transporter (SULTR4;2)	2.24669	1.23953
		254396_at	at4g21680		Proton-dependent oligopeptide transport (POT) family protein	2.78389	3.1448
		260515_at	at1g51460		ABC transporter family protein	2.20822	1.10285
		249327_at	at5g40890		Chloride channel A (ATCLC-A)	2.01337	2.00855
		247937_at	at5g57110		Autoinhibited CA2+ -ATPase, isoform 8 (ACA8)	2.26753	-1.02009
		263402_at	at2g04050		MATE efflux family protein	2.03715	2.06982
		254683_at	at4g13800		Permease-related	2.0072	1.27469
34.99	Transport.misc			0.026
		263402_at	at2g04050		MATE efflux family protein	2.03715	2.06982
		254683_at	at4g13800		Permease-related	2.0072	1.27469
11.6	Lipid metabolism.lipid transfer proteins etc			0.0379
		258675_at	at3g08770		Lipid transfer protein 6 (LTP6)	3.10001	-1.27429
		266415_at	at2g38530		Lipid transfer protein 2 (LTP2)	5.60676	2.98836
		247718_at	at5g59310		Lipid transfer protein 4 (LTP4)	9.1014	3.25208
Map Man functional categories (BINs) for significantly up-regulated (2 ≥ fold) genes in rootstock leaf (Details of genes)
Bin number	Bin name	Probeset ID	Gene ID	p-value	Description	Fold change, Scion vs Rootstock
						Leaf	Flower buds
26	misc			0.00166
		253268_s_at	at4g34131,at4g34135		at4g34131: UDP-glucosyl transferase 73B3 (UGT73B3); at4g34135: UDP-glucosyl transferase 73B2 (UGT73B2)	-2.69213	1.4986
		263847_at	at2g36970		UDP-glucoronosyl	-2.21046	-1.03311
		260799_at	at1g78270		UDP-glucosyl transferase 85A4 (AtUGT85A4)	-2.68093	-1.13377
		251673_at	at3g57240		Beta-1,3-glucanase 3 (BG3)	-6.76334	-1.07448
		261453_at	at1g21130		O-methyltransferase	-2.25489	2.76217
		249046_at	at5g44400		FAD-binding domain-containing protein	-5.65293	4.45608
		266746_s_at	at2g02930,at4g02520		at2g02930: Glutathione S-transferase F3 (ATGSTF3); at4g02520: Glutathione S-transferase phi2 (ATGSTF2)	-3.27066	-1.00735
		262119_s_at	at1g02930,at1g02920		at1g02930: Glutathione S-transferase 6 (ATGSTF6); at1g02920: Glutathione transferase (ATGSTF7)	-3.1455	-1.04302
		253100_at	at4g37400		CYP81F3	-2.16901	1.0147
		266246_at	at2g27690		CYP94C1	-2.47481	-1.26691
		257835_at	at3g25180		CYP82G1	-2.78856	-1.40121
		257206_at	at3g16530		Legume lectin family protein	-6.51643	-1.00743
		250942_at	at5g03350		Legume lectin family protein	-6.4613	-4.86393
		249983_at	at5g18470		Curculin-like (mannose-binding) lectin family protein	-2.75688	1.16397
		250764_at	at5g05960		Protease inhibitor	-3.83823	1.44382
		248062_at	at5g55450		Protease inhibitor	-3.77206	-4.19922
		266761_at	at2g47130		Short-chain dehydrogenase/reductase (SDR) family protein	-2.83912	-1.30847
26.16	misc.myrosinases-lectin-jacalin			0.0272
		257206_at	at3g16530		Legume lectin family protein	-6.51643	-1.00743
		250942_at	at5g03350		Legume lectin family protein	-6.4613	-4.86393
		249983_at	at5g18470		Curculin-like (mannose-binding) lectin family protein	-2.75688	1.16397
29	protein			0.0328
		267412_at	at2g34940		Vacuolar sorting receptor	-2.07858	-1.11692
		262507_at	at1g11330		S-locus lectin protein kinase family protein	-2.10573	-1.38019
		257771_at	at3g23000		CBL-interacting protein kinase 7 (CIPK7)	-2.11855	1.65337
		254093_at	at4g25110		Metacaspase (2AtMC2)	-2.64943	1.02458
		251633_at	at3g57460		Catalytic	-2.14971	-1.70822
		259507_at	at1g43910		AAA-type ATPase family protein	-2.70516	-1.54291
		250435_at	at5g10380		RING1; protein binding	-2.01361	1.13642
27.3.26	RNA.regulation of transcription.MYB-related transcription factor family			0.0474
		263549_at	at2g21650		Maternal effect embryo arrest 3 (MEE3)	-8.71711	-1.39945
		250741_at	at5g05790		MYB family transcription factor	-3.231	-1.38771
20.1.7.12	stress.biotic.PR-proteins.plant defensins			0.0492
		257365_x_at	at2g26020		Plant defensin 1.2b (PDF1.2b)	-3.34709	-1.09015
		249052_at	at5g44420		Plant defensin 1.2A (PDF1.2A)	-5.12307	-1.10628

## Sheet: Table 3
AgriGO categories for for significantly up-regulated (2 ≥ fold) genes in scion flower buds (Details of genes)
GO trem	Probeset ID	Gene ID	p-value	Description	Fold change, Scion vs Rootstock
					Flower buds	Leaf
GO:0010876			7.9e-13	Lipid localization
	250610_at	AT5G07550		Glycine-rich protein19 (GRP19)	2.81885	-1.12833
	265111_at	AT1G62510		Lipid transfer protein (LTP) family protein	6.10396	4.78712
	250635_at	AT5G07510		Glycine-rich protein 14 (GRP14)	3.56356	1.0097
	250636_at	AT5G07520		Glycine-rich protein 18 (GRP18)	2.83957	1.13406
	255101_at	AT4G08670		Lipid transfer protein (LTP) family protein	2.73992	1.02011
	266415_at	AT2G38530		Lipid transfer protein 2 (LTP2)	2.98836	5.60676
	248050_at	AT5G56100		Glycine-rich protein / oleosin	2.61639	1.47249
	250637_at	AT5G07530		Glycine-rich protein 17 (GRP17)	3.90468	1.01452
	247718_at	AT5G59310		Lipid transfer protein 4 (LTP4)	3.25208	9.1014
	261673_at	AT1G18280		Lipid transfer protein (LTP) family protein	3.75636	-1.12803
	250639_at	AT5G07560		Glycine-rich protein 20 (GRP20)	5.40118	-1.42251
GO:0009414			8.6e-09	Response to water deprivation
	267607_s_at	AT2G26740		Arabidopsis thaliana soluble epoxide hydrolase (ATSEH)	2.7632	-1.03794
	257769_at	AT3G23050		Indole-3- acetic acid 7 (IAA7)	2.09229	-1.7178
	266327_at	AT2G46680		Arabidopsis thaliana homeobox 7 (ATHB-7)	10.5988	2.75686
	253872_at	AT4G27410		Responsive to desiccation 26 (RD26)	4.04408	-1.18202
	259231_at	AT3G11410		Arabidopsis thaliana protein phosphatase 2CA (ATPP2CA)	2.37489	1.26666
	251272_at	AT3G61890		Arabidopsis thaliana homeobox 12 (ATHB-12)	6.53475	1.34052
	259426_at	AT1G01470		Late embryogenesis abundant 14 (LEA14)	3.55642	-1.18492
	247095_at	AT5G66400		Responsive to ABA 18 (RAB18)	20.0052	1.59063
	258498_at	AT3G02480		ABA-responsive protein-related	18.6874	8.69705
	260203_at	AT1G52890		Arabidopsis NAC domain containing protein 19 (ATNAC19)	4.21252	1.01689
	253264_at	AT4G33950		Open stomata 1 (OST1)	2.27194	1.32158
	255795_at	AT2G33380		Responsive to dessication 20 (RD20)	3.69003	1.15568
	247718_at	AT5G59310		Lipid transfer protein 4 (LTP4)	3.25208	9.1014
	245803_at	AT1G47128		Responsive to dehydration 21 (RD21)	2.36778	1.50332
	265817_at	AT2G18050		Histone H1-3 ( HIS1-3)	27.0423	8.2377
	255479_at	AT4G02380		Senescence- associated gene 21 (SAG21)	6.59873	-1.57205
	253263_at	AT4G34000		Abscisic acid responsive elements-binding factor 3 ( ABF3 )	2.62955	1.41659
	247957_at	AT5G57050		ABA insensitive 2 (ABI2)	4.93493	1.12323
GO:0009415			1.9e-08	Response to water
	267607_s_at	AT2G26740		Arabidopsis thaliana soluble epoxide hydrolase (ATSEH)	2.7632	-1.03794
	257769_at	AT3G23050		Indole-3- acetic acid 7 (IAA7)	2.09229	-1.7178
	266327_at	AT2G46680		Arabidopsis thaliana homeobox 7 (ATHB-7)	10.5988	2.75686
	253872_at	AT4G27410		Responsive to desiccation 26 (RD26)	4.04408	-1.18202
	259231_at	AT3G11410		Arabidopsis thaliana protein phosphatase 2CA (ATPP2CA)	2.37489	1.26666
	251272_at	AT3G61890		Arabidopsis thaliana homeobox 12 (ATHB-12)	6.53475	1.34052
	259426_at	AT1G01470		Late embryogenesis abundant 14 (LEA14)	3.55642	-1.18492
	247095_at	AT5G66400		Responsive to ABA 18 (RAB18)	20.0052	1.59063
	258498_at	AT3G02480		ABA-responsive protein-related	18.6874	8.69705
	260203_at	AT1G52890		Arabidopsis NAC domain containing protein 19 (ATNAC19)	4.21252	1.01689
	253264_at	AT4G33950		Open stomata 1 (OST1)	2.27194	1.32158
	255795_at	AT2G33380		Responsive to dessication 20 (RD20)	3.69003	1.15568
	247718_at	AT5G59310		Lipid transfer protein 4 (LTP4)	3.25208	9.1014
	245803_at	AT1G47128		Responsive to dehydration 21 (RD21)	2.36778	1.50332
	265817_at	AT2G18050		Histone H1-3 ( HIS1-3)	27.0423	8.2377
	255479_at	AT4G02380		Senescence- associated gene 21 (SAG21)	6.59873	-1.57205
	253263_at	AT4G34000		Abscisic acid responsive elements-binding factor 3 ( ABF3 )	2.62955	1.41659
	247957_at	AT5G57050		ABA insensitive 2 (ABI2)	4.93493	1.12323
GO:0009719			1e-07	Response to endogenous stimulus
	253908_at	AT4G27260		Indole-3-acetic acid amido synthetase (GH3.5)	2.738	2.79337
	251272_at	AT3G61890		Arabidopsis thaliana homeobox 12 (ATHB-12)	6.53475	1.34052
	255795_at	AT2G33380		Responsive to dessication 20 (RD20)	3.69003	1.15568
	261564_at	AT1G01720		Arabidopsis NAC domain containing protein 2 (ANAC002)	2.31155	1.41046
	259751_at	AT1G71030		Arabidopsis MYB-like 2 (ATMYBL2)	2.03662	1.29367
	250420_at	AT5G11260		Elongated hypocotyl 5 (HY5)	2.04581	1.40839
	247718_at	AT5G59310		Lipid transfer protein 4 (LTP4)	3.25208	9.1014
	263956_at	AT2G35940		Bel1-like homeodomain 1 (BLH1)	3.78912	1.10319
	267612_at	AT2G26690		Nitrate transporter (NTP2)	3.07476	1.40809
	246195_at	AT4G36410		Ubiquitin-conjugating enzyme 17 (UBC17)	2.24004	1.29817
	263406_at	AT2G04160		Auxin-induced in roots cultures 3 (AIR3)	2.72579	1.64758
	247696_at	AT5G59780		MYB domain protein 59( MYB 59)	2.8332	-1.18759
	259231_at	AT3G11410		Arabidopsis thaliana protein phosphatase 2CA (ATPP2CA)	2.37489	1.26666
	266078_at	AT2G40670		Arabidopsis response regulator 16 (ARR16)	2.66748	1.09095
	251342_at	AT3G60690		Auxin-responsive family protein	2.31478	1.25558
	257221_at	AT3G27920		MYB domain protein 0 (ATMYB0)	2.67288	1.23244
	246279_at	AT4G36740		Arabidopsis thaliana homeobox protein 40 (ATHB40)	8.82761	1.757
	247957_at	AT5G57050		ABA insensitive 2 (ABI2)	4.93493	1.12323
	267607_s_at	AT2G26740		Arabidopsis thaliana soluble epoxide hydrolase (ATSEH)	2.7632	-1.03794
	264210_at	AT1G22640		MYB domain protein 3 (MYB3)	2.66042	1.33981
	259076_at	AT3G02140		ABI five binding 4 (AFP4)	3.47609	1.10583
	265331_at	AT2G18420		Encodes a Gibberellin-regulated GASA/GAST/Snakin family protein	2.70261	-1.02188
	254232_at	AT4G23600		Coronatine induced 1 (CORI3)	2.85265	1.55384
	266322_at	AT2G46690		SAUR-like auxin-responsive family protein	2.84435	1.14936
	253264_at	AT4G33950		Open stomata 1 (OST1)	2.27194	1.32158
	260357_at	AT1G69260		ABI five-binding protein 1 (AFP1)	5.73952	1.87276
	245593_at	AT4G14550		Indole-3-acetic acid inducible 14 (IAA14)	2.06775	1.60145
	250293_s_at	AT5G13360		Auxin-responsive GH3 family protein	4.32013	1.29336
	260784_at	AT1G06180		MYB domain protein 13( MYB13)	2.21301	1.58487
	262099_s_at	AT4G37390		Auxin upregulated 3	2.05035	-1.15054
	253263_at	AT4G34000		Abscisic acid responsive elements-binding factor 3 ( ABF3 )	2.62955	1.41659
	266327_at	AT2G46680		Arabidopsis thaliana homeobox 7 (ATHB-7)	10.5988	2.75686
	253872_at	AT4G27410		Responsive to desiccation 26 (RD26)	4.04408	-1.18202
	253994_at	AT4G26080		ABA insensitive 1 (ABI1)	3.00825	1.16917
	247095_at	AT5G66400		Responsive to ABA 18 (RAB18)	20.0052	1.59063
	247052_at	AT5G66700		Homeobox 53 (HB53)	3.7297	2.58364
	267230_at	AT2G44080		ARGOS-like (ARL)	4.44913	-1.14968
	257769_at	AT3G23050		Indole-3- acetic acid 7 (IAA7)	2.09229	-1.7178
	263653_at	AT1G04310		Ethylene response sensor 2 (ERS2)	2.17547	1.40397
GO:0009725			1e-07	Response to hormone stimulus
	253908_at	AT4G27260		Indole-3-acetic acid amido synthetase (GH3.5)	2.738	2.79337
	251272_at	AT3G61890		Arabidopsis thaliana homeobox 12 (ATHB-12)	6.53475	1.34052
	255795_at	AT2G33380		Responsive to dessication 20 (RD20)	3.69003	1.15568
	261564_at	AT1G01720		Arabidopsis NAC domain containing protein 2 (ANAC002)	2.31155	1.41046
	259751_at	AT1G71030		Arabidopsis MYB-like 2 (ATMYBL2)	2.03662	1.29367
	250420_at	AT5G11260		Elongated hypocotyl 5 (HY5)	2.04581	1.40839
	247718_at	AT5G59310		Lipid transfer protein 4 (LTP4)	3.25208	9.1014
	263956_at	AT2G35940		Bel1-like homeodomain 1 (BLH1)	3.78912	1.10319
	246195_at	AT4G36410		Ubiquitin-conjugating enzyme 17 (UBC17)	2.24004	1.29817
	263406_at	AT2G04160		Auxin-induced in roots cultures 3 (AIR3)	2.72579	1.64758
	247696_at	AT5G59780		MYB domain protein 59( MYB 59)	2.8332	-1.18759
	259231_at	AT3G11410		Arabidopsis thaliana protein phosphatase 2CA (ATPP2CA)	2.37489	1.26666
	266078_at	AT2G40670		Arabidopsis response regulator 16 (ARR16)	2.66748	1.09095
	251342_at	AT3G60690		Auxin-responsive family protein	2.31478	1.25558
	257221_at	AT3G27920		MYB domain protein 0 (ATMYB0)	2.67288	1.23244
	246279_at	AT4G36740		Arabidopsis thaliana homeobox protein 40 (ATHB40)	8.82761	1.757
	247957_at	AT5G57050		ABA insensitive 2 (ABI2)	4.93493	1.12323
	267607_s_at	AT2G26740		Arabidopsis thaliana soluble epoxide hydrolase (ATSEH)	2.7632	-1.03794
	264210_at	AT1G22640		MYB domain protein 3 (MYB3)	2.66042	1.33981
	259076_at	AT3G02140		ABI five binding 4 (AFP4)	3.47609	1.10583
	265331_at	AT2G18420		Encodes a Gibberellin-regulated GASA/GAST/Snakin family protein	2.70261	-1.02188
	254232_at	AT4G23600		Coronatine induced 1 (CORI3)	2.85265	1.55384
	266322_at	AT2G46690		SAUR-like auxin-responsive family protein	2.84435	1.14936
	253264_at	AT4G33950		Open stomata 1 (OST1)	2.27194	1.32158
	260357_at	AT1G69260		ABI five-binding protein 1 (AFP1)	5.73952	1.87276
	245593_at	AT4G14550		Indole-3-acetic acid inducible 14 (IAA14)	2.06775	1.60145
	250293_s_at	AT5G13360		Auxin-responsive GH3 family protein	4.32013	1.29336
	260784_at	AT1G06180		MYB domain protein 13( MYB13)	2.21301	1.58487
	262099_s_at	AT4G37390		Auxin upregulated 3	2.05035	-1.15054
	253263_at	AT4G34000		Abscisic acid responsive elements-binding factor 3 ( ABF3 )	2.62955	1.41659
	266327_at	AT2G46680		Arabidopsis thaliana homeobox 7 (ATHB-7)	10.5988	2.75686
	253994_at	AT4G26080		ABA insensitive 1 (ABI1)	3.00825	1.16917
	247095_at	AT5G66400		Responsive to ABA 18 (RAB18)	20.0052	1.59063
	247052_at	AT5G66700		Homeobox 53 (HB53)	3.7297	2.58364
	267230_at	AT2G44080		ARGOS-like (ARL)	4.44913	-1.14968
	257769_at	AT3G23050		Indole-3- acetic acid 7 (IAA7)	2.09229	-1.7178
	263653_at	AT1G04310		Ethylene response sensor 2 (ERS2)	2.17547	1.40397
GO:0042221			3.4e-07	Response to chemical stimulus
	253908_at	AT4G27260		Indole-3-acetic acid amido synthetase (GH3.5)	2.738	2.79337
	250420_at	AT5G11260		Elongated hypocotyl 5 (HY5)	2.04581	1.40839
	247754_at	AT5G59080		Response to oxidative stress	2.54702	-1.27589
	250869_at	AT5G03840		Terminal flower 1 ( TFL1)	3.73303	1.40431
	259426_at	AT1G01470		Late embryogenesis abundant 14 (LEA14)	3.55642	-1.18492
	255795_at	AT2G33380		Responsive to dessication 20 (RD20)	3.69003	1.15568
	263402_at	AT2G04050		MATE efflux family protein	2.06982	2.03715
	261564_at	AT1G01720		Arabidopsis NAC domain containing protein 2 (ANAC002)	2.31155	1.41046
	259751_at	AT1G71030		Arabidopsis MYB-like 2 (ATMYBL2)	2.03662	1.29367
	253496_at	AT4G31870		Glutathione peroxidase 7 (ATGPX7)	2.10163	1.16372
	251218_at	AT3G62410		CP12-2; protein binding	2.11421	-1.09215
	267181_at	AT2G37760		Aldo/keto reductase family protein	3.13054	1.49679
	247718_at	AT5G59310		Lipid transfer protein 4 (LTP4)	3.25208	9.1014
	263956_at	AT2G35940		Bel1-like homeodomain 1 (BLH1)	3.78912	1.10319
	267612_at	AT2G26690		Nitrate transporter (NTP2)	3.07476	1.40809
	265817_at	AT2G18050		Histone H1-3 ( HIS1-3)	27.0423	8.2377
	254432_at	AT4G20830		FAD-binding domain-containing protein	2.10927	-1.17577
	248392_at	AT5G52050		MATE efflux protein-related	2.0129	1.07191
	263406_at	AT2G04160		Auxin-induced in roots cultures 3 (AIR3)	2.72579	1.64758
	247696_at	AT5G59780		MYB domain protein 59( MYB 59)	2.8332	-1.18759
	259231_at	AT3G11410		Arabidopsis thaliana protein phosphatase 2CA (ATPP2CA)	2.37489	1.26666
	266078_at	AT2G40670		Arabidopsis response regulator 16 (ARR16)	2.66748	1.09095
	246195_at	AT4G36410		Ubiquitin-conjugating enzyme 17 (UBC17)	2.24004	1.29817
	262099_s_at	AT4G37390		Auxin upregulated 3	2.05035	-1.15054
	259766_at	AT1G64360		Response to oxidative stress	2.20429	-1.23533
	258498_at	AT3G02480		ABA-responsive protein-related	18.6874	8.69705
	251272_at	AT3G61890		Arabidopsis thaliana homeobox 12 (ATHB-12)	6.53475	1.34052
	251342_at	AT3G60690		Auxin-responsive family protein	2.31478	1.25558
	257221_at	AT3G27920		MYB domain protein 0 (ATMYB0)	2.67288	1.23244
	249467_at	AT5G39610		Arabidopsis NAC domain containing protein 6 (ATNAC6)	16.4195	1.84381
	246279_at	AT4G36740		Arabidopsis thaliana homeobox protein 40 (ATHB40)	8.82761	1.757
	256337_at	AT1G72060		Response to oxidative stress	4.58298	1.13786
	247957_at	AT5G57050		ABA insensitive 2 (ABI2)	4.93493	1.12323
	267607_s_at	AT2G26740		Arabidopsis thaliana soluble epoxide hydrolase (ATSEH)	2.7632	-1.03794
	264210_at	AT1G22640		MYB domain protein 3 (MYB3)	2.66042	1.33981
	259076_at	AT3G02140		ABI five binding 4 (AFP4)	3.47609	1.10583
	265331_at	AT2G18420		Encodes a Gibberellin-regulated GASA/GAST/Snakin family protein	2.70261	-1.02188
	247193_at	AT5G65380		Ripening-responsive protein	2.59176	1.15721
	245038_at	AT2G26560		Phospholipase A 2A (PLA2A)	3.14517	-1.40905
	254232_at	AT4G23600		Coronatine induced 1 (CORI3)	2.85265	1.55384
	260203_at	AT1G52890		Arabidopsis NAC domain containing protein 19 (ATNAC19)	4.21252	1.01689
	253264_at	AT4G33950		Open stomata 1 (OST1)	2.27194	1.32158
	260357_at	AT1G69260		ABI five-binding protein 1 (AFP1)	5.73952	1.87276
	245593_at	AT4G14550		Indole-3-acetic acid inducible 14 (IAA14)	2.06775	1.60145
	250293_s_at	AT5G13360		Auxin-responsive GH3 family protein	4.32013	1.29336
	260784_at	AT1G06180		MYB domain protein 13( MYB13)	2.21301	1.58487
	261438_at	AT1G07590		Pentatricopeptide (PPR) repeat-containing protein	3.26918	-1.0384
	255479_at	AT4G02380		Senescence- associated gene 21 (SAG21)	6.59873	-1.57205
	253263_at	AT4G34000		Abscisic acid responsive elements-binding factor 3 ( ABF3 )	2.62955	1.41659
	266327_at	AT2G46680		Arabidopsis thaliana homeobox 7 (ATHB-7)	10.5988	2.75686
	245803_at	AT1G47128		Responsive to dehydration 21 (RD21)	2.36778	1.50332
	267230_at	AT2G44080		ARGOS-like (ARL)	4.44913	-1.14968
	253872_at	AT4G27410		Responsive to desiccation 26 (RD26)	4.04408	-1.18202
	253994_at	AT4G26080		ABA insensitive 1 (ABI1)	3.00825	1.16917
	251733_at	AT3G56240		Copper chaperone (CCH)	2.93857	1.12553
	249942_at	AT5G22300		Nitrilase 4 (NIT4)	2.45383	-1.21733
	266322_at	AT2G46690		SAUR-like auxin-responsive family protein	2.84435	1.14936
	247095_at	AT5G66400		Responsive to ABA 18 (RAB18)	20.0052	1.59063
	247052_at	AT5G66700		Homeobox 53 (HB53)	3.7297	2.58364
	246595_at	AT5G14780		Formate dehydrogenase (FDH)	2.48345	-1.00102
	260060_at	AT1G73680		Pathogen-responsive alpha-dioxygenase	2.57887	1.81172
	257769_at	AT3G23050		Indole-3- acetic acid 7 (IAA7)	2.09229	-1.7178
	263653_at	AT1G04310		Ethylene response sensor 2 (ERS2)	2.17547	1.40397
	261410_at	AT1G07610		Metallothionein 1 (CMT1C)	5.52633	-1.05546
	257890_s_at	AT3G17070		Peroxidase family protein	2.00359	-1.17929
GO:0009737			5.1e-07	Response to abscisic acid stimulus
	264210_at	AT1G22640		MYB domain protein 3 (MYB3)	2.66042	1.33981
	260784_at	AT1G06180		MYB domain protein 13( MYB13)	2.21301	1.58487
	247696_at	AT5G59780		MYB domain protein 59( MYB 59)	2.8332	-1.18759
	259231_at	AT3G11410		Arabidopsis thaliana protein phosphatase 2CA (ATPP2CA)	2.37489	1.26666
	253994_at	AT4G26080		ABA insensitive 1 (ABI1)	3.00825	1.16917
	251272_at	AT3G61890		Arabidopsis thaliana homeobox 12 (ATHB-12)	6.53475	1.34052
	266327_at	AT2G46680		Arabidopsis thaliana homeobox 7 (ATHB-7)	10.5988	2.75686
	247095_at	AT5G66400		Responsive to ABA 18 (RAB18)	20.0052	1.59063
	254232_at	AT4G23600		Coronatine induced 1 (CORI3)	2.85265	1.55384
	261564_at	AT1G01720		Arabidopsis NAC domain containing protein 2 (ANAC002)	2.31155	1.41046
	259751_at	AT1G71030		Arabidopsis MYB-like 2 (ATMYBL2)	2.03662	1.29367
	253264_at	AT4G33950		Open stomata 1 (OST1)	2.27194	1.32158
	260357_at	AT1G69260		ABI five-binding protein 1 (AFP1)	5.73952	1.87276
	255795_at	AT2G33380		Responsive to dessication 20 (RD20)	3.69003	1.15568
	250420_at	AT5G11260		Elongated hypocotyl 5 (HY5)	2.04581	1.40839
	247718_at	AT5G59310		Lipid transfer protein 4 (LTP4)	3.25208	9.1014
	259076_at	AT3G02140		ABI five binding 4 (AFP4)	3.47609	1.10583
	263956_at	AT2G35940		Bel1-like homeodomain 1 (BLH1)	3.78912	1.10319
	253263_at	AT4G34000		Abscisic acid responsive elements-binding factor 3 ( ABF3 )	2.62955	1.41659
	247957_at	AT5G57050		ABA insensitive 2 (ABI2)	4.93493	1.12323
GO:0051179			1.8e-06	Localization
	245010_at	ATCG00420		Encodes NADH dehydrogenase subunit J (NDHJ)	3.23954	-1.22135
	249327_at	AT5G40890		Chloride channel A (ATCLC-A)	2.00855	2.01337
	258181_at	AT3G21670		Nitrate transporter (NTP3)	3.37816	1.42793
	250635_at	AT5G07510		Glycine-rich protein 14 (GRP14)	3.56356	1.0097
	256970_at	AT3G21090		ABC transporter family protein	2.69972	1.74221
	252502_at	AT3G46900		Copper transporter 2 (COPT2)	2.81358	1.43664
	263402_at	AT2G04050		MATE efflux family protein	2.06982	2.03715
	248050_at	AT5G56100		Glycine-rich protein / oleosin	2.61639	1.47249
	265768_at	AT2G48020		Sugar transporter	2.01023	-1.09216
	246429_at	AT5G17450		Heavy-metal-associated domain-containing protein / copper chaperone (CCH)-related	2.46505	-1.54696
	247718_at	AT5G59310		Lipid transfer protein 4 (LTP4)	3.25208	9.1014
	244933_at	ATCG01070		NADH dehydrogenase ND4L ( NDHE)	3.5524	-1.13003
	248276_at	AT5G53550		Yellow stripe like 3 (YSL3)	3.24451	-1.18563
	244972_at	ATCG00680		Encodes for CP47 (PSBB)	2.14067	-1.40882
	250869_at	AT5G03840		Terminal flower 1 ( TFL1)	3.73303	1.40431
	244966_at	ATCG00600		Cytochrome b6-f complex, subunit V (PETG)	2.24176	-1.29945
	256697_at	AT3G20660		Arabidopsis thaliana organic cation/carnitine transporter 4 (ATOCT4)	2.30596	1.14239
	250610_at	AT5G07550		Glycine-rich protein19 (GRP19)	2.81885	-1.12833
	245026_at	ATCG00140		ATPase III subunit (ATPH)	2.74777	-1.24431
	245671_at	AT1G28230		Purine permease 1 (PUP1)	2.34592	1.43983
	265111_at	AT1G62510		Lipid transfer protein (LTP) family protein	6.10396	4.78712
	264204_at	AT1G22710		Sucrose-proton symporter 2 (SUC2)	2.19174	-1.23073
	255101_at	AT4G08670		Lipid transfer protein (LTP) family protein	2.73992	1.02011
	247902_at	AT5G57350		Arabidopsis thaliana arabidopsis H(+)-ATPase (ATAHA3)	3.01066	-1.1616
	257221_at	AT3G27920		MYB domain protein 0 (ATMYB0)	2.67288	1.23244
	265987_at	AT2G24240		Potassium channel tetramerisation domain-containing protein	2.36725	1.64737
	250637_at	AT5G07530		Glycine-rich protein 17 (GRP17)	3.90468	1.01452
	245019_at	ATCG00530		Chloroplast envelope membrane protein (cemA)	2.87179	-1.28618
	266415_at	AT2G38530		Lipid transfer protein 2 (LTP2)	2.98836	5.60676
	247440_at	AT5G62680		Proton-dependent oligopeptide transport (POT) family protein	2.96449	-1.22048
	248392_at	AT5G52050		MATE efflux protein-related	2.0129	1.07191
	256022_at	AT1G58360		Amino acid permease 1 (AAP1)	2.06591	1.32078
	247193_at	AT5G65380		Ripening-responsive protein	2.59176	1.15721
	257333_at	ATMG01360		Cytochrome c oxidase subunit 1 (COX1)	2.3033	1.0831
	249346_at	AT5G40780		Lysine histidine transporter1 (LHT1)	2.67627	-1.52529
	245025_at	ATCG00130		ATPase F subunit (ATPF)	2.2821	-1.6743
	262912_at	AT1G59740		Proton-dependent oligopeptide transport (POT) family protein	2.88114	-1.73471
	260144_at	AT1G71960		ABC transporter family protein	2.0938	-1.60632
	245335_at	AT4G16160		ATOEP16-2, mitochondrial import inner membrane translocase subunit Tim17/Tim22/Tim23 family protein	2.08393	1.26957
	244965_at	ATCG00590		ORF31, hypothetical protein	3.04045	-1.40989
	246566_at	AT5G14940		Proton-dependent oligopeptide transport (POT) family protein	4.08886	1.03179
	264652_at	AT1G08920		ERD (early response to dehydration) six-like 1, ESL1	2.56109	1.43281
	263866_at	AT2G36950		Heavy-metal-associated domain-containing protein	2.42252	1.18621
	251882_at	AT3G54140		Peptide transporter 1 (PTR1)	3.10967	1.16518
	261673_at	AT1G18280		Lipid transfer protein (LTP) family protein	3.75636	-1.12803
	250639_at	AT5G07560		Glycine-rich protein 20 (GRP20)	5.40118	-1.42251
	255726_at	AT1G25530		Lysine and histidine specific transporter	2.55223	1.1092
	261072_at	AT1G07340		Sugar transporter 2 (ATSTP2, STP2)	2.16759	1.29288
	245002_at	ATCG00270		PSII D2 protein (PSBD)	2.54201	-1.52624
	254657_s_at	AT4G18210		Purine permease 10 (PUP10)	2.5086	1.31306
	248756_at	AT5G47560		Tonoplast dicarboxylate transporter (TDT)	3.98634	-1.24321
	248274_at	AT5G53510		Arabidopsis thaliana oligopeptide transporter 9 (ATOPT9)	2.34069	-1.15069
	250636_at	AT5G07520		Glycine-rich protein 18 (GRP18)	2.83957	1.13406
	259803_at	AT1G72150		Patellin (PATL1)	2.35257	1.09361
	265002_at	AT1G24400		Lysine histidine transporter 2 (LHT2)	2.14915	-1.06037
	258652_at	AT3G09910		Arabidopsis RAB GTPase homolog C2B (ATRABC2B)	3.33827	2.45852
	247759_at	AT5G59040		Copper transporter 3 (COPT3)	2.82491	-1.11439
	259133_at	AT3G05400		Major facilitator superfamily protein, C2H2	2.6488	3.09753
	251916_at	AT3G53960		Proton-dependent oligopeptide transport (POT) family protein	2.31287	1.10239
	254396_at	AT4G21680		Proton-dependent oligopeptide transport (POT) family protein	3.1448	2.78389
	259310_s_at	AT3G05160		Major facilitator superfamily protein, C2H2	2.05777	1.66465
GO:0019915			2.2e-06	Lipid storage
	250610_at	AT5G07550		Glycine-rich protein19 (GRP19)	2.81885	-1.12833
	250635_at	AT5G07510		Glycine-rich protein 14 (GRP14)	3.56356	1.0097
	250636_at	AT5G07520		Glycine-rich protein 18 (GRP18)	2.83957	1.13406
	248050_at	AT5G56100		Glycine-rich protein / oleosin	2.61639	1.47249
	250637_at	AT5G07530		Glycine-rich protein 17 (GRP17)	3.90468	1.01452
	250639_at	AT5G07560		Glycine-rich protein 20 (GRP20)	5.40118	-1.42251
GO:0019953			4.5e-06	Sexual reproduction
	250610_at	AT5G07550		Glycine-rich protein19 (GRP19)	2.81885	-1.12833
	262683_at	AT1G75920		Family II extracellular lipase 5 (EXL5)	2.97747	-1.1151
	250635_at	AT5G07510		Glycine-rich protein 14 (GRP14)	3.56356	1.0097
	250636_at	AT5G07520		Glycine-rich protein 18 (GRP18)	2.83957	1.13406
	262674_at	AT1G75910		Extracellular lipase 4 (EXL4)	3.00297	1.01832
	262675_at	AT1G75930		Extracellular lipase 6 (EXL6)	3.39677	-1.03799
	255694_at	AT4G00050		Unfertilized embryo sac 10 (UNE10)	2.10798	1.20046
	250637_at	AT5G07530		Glycine-rich protein 17 (GRP17)	3.90468	1.01452
	250639_at	AT5G07560		Glycine-rich protein 20 (GRP20)	5.40118	-1.42251
GO:0010033			8.9e-06	Response to organic substance
	253908_at	AT4G27260		Indole-3-acetic acid amido synthetase (GH3.5)	2.738	2.79337
	251272_at	AT3G61890		Arabidopsis thaliana homeobox 12 (ATHB-12)	6.53475	1.34052
	255795_at	AT2G33380		Responsive to dessication 20 (RD20)	3.69003	1.15568
	261564_at	AT1G01720		Arabidopsis NAC domain containing protein 2 (ANAC002)	2.31155	1.41046
	259751_at	AT1G71030		Arabidopsis MYB-like 2 (ATMYBL2)	2.03662	1.29367
	251218_at	AT3G62410		CP12-2; protein binding	2.11421	-1.09215
	250420_at	AT5G11260		Elongated hypocotyl 5 (HY5)	2.04581	1.40839
	247718_at	AT5G59310		Lipid transfer protein 4 (LTP4)	3.25208	9.1014
	263956_at	AT2G35940		Bel1-like homeodomain 1 (BLH1)	3.78912	1.10319
	267612_at	AT2G26690		Nitrate transporter (NTP2)	3.07476	1.40809
	246195_at	AT4G36410		Ubiquitin-conjugating enzyme 17 (UBC17)	2.24004	1.29817
	250869_at	AT5G03840		Terminal flower 1 ( TFL1)	3.73303	1.40431
	263406_at	AT2G04160		Auxin-induced in roots cultures 3 (AIR3)	2.72579	1.64758
	247696_at	AT5G59780		MYB domain protein 59( MYB 59)	2.8332	-1.18759
	259231_at	AT3G11410		Arabidopsis thaliana protein phosphatase 2CA (ATPP2CA)	2.37489	1.26666
	266078_at	AT2G40670		Arabidopsis response regulator 16 (ARR16)	2.66748	1.09095
	251342_at	AT3G60690		Auxin-responsive family protein	2.31478	1.25558
	257221_at	AT3G27920		MYB domain protein 0 (ATMYB0)	2.67288	1.23244
	246279_at	AT4G36740		Arabidopsis thaliana homeobox protein 40 (ATHB40)	8.82761	1.757
	247957_at	AT5G57050		ABA insensitive 2 (ABI2)	4.93493	1.12323
	267607_s_at	AT2G26740		Arabidopsis thaliana soluble epoxide hydrolase (ATSEH)	2.7632	-1.03794
	264210_at	AT1G22640		MYB domain protein 3 (MYB3)	2.66042	1.33981
	259076_at	AT3G02140		ABI five binding 4 (AFP4)	3.47609	1.10583
	265331_at	AT2G18420		Encodes a Gibberellin-regulated GASA/GAST/Snakin family protein	2.70261	-1.02188
	254232_at	AT4G23600		Coronatine induced 1 (CORI3)	2.85265	1.55384
	266322_at	AT2G46690		SAUR-like auxin-responsive family protein	2.84435	1.14936
	253264_at	AT4G33950		Open stomata 1 (OST1)	2.27194	1.32158
	260357_at	AT1G69260		ABI five-binding protein 1 (AFP1)	5.73952	1.87276
	245593_at	AT4G14550		Indole-3-acetic acid inducible 14 (IAA14)	2.06775	1.60145
	250293_s_at	AT5G13360		Auxin-responsive GH3 family protein	4.32013	1.29336
	260784_at	AT1G06180		MYB domain protein 13( MYB13)	2.21301	1.58487
	262099_s_at	AT4G37390		Auxin upregulated 3	2.05035	-1.15054
	253263_at	AT4G34000		Abscisic acid responsive elements-binding factor 3 ( ABF3 )	2.62955	1.41659
	266327_at	AT2G46680		Arabidopsis thaliana homeobox 7 (ATHB-7)	10.5988	2.75686
	253872_at	AT4G27410		Responsive to desiccation 26 (RD26)	4.04408	-1.18202
	253994_at	AT4G26080		ABA insensitive 1 (ABI1)	3.00825	1.16917
	247095_at	AT5G66400		Responsive to ABA 18 (RAB18)	20.0052	1.59063
	247052_at	AT5G66700		Homeobox 53 (HB53)	3.7297	2.58364
	267230_at	AT2G44080		ARGOS-like (ARL)	4.44913	-1.14968
	257769_at	AT3G23050		Indole-3- acetic acid 7 (IAA7)	2.09229	-1.7178
	263653_at	AT1G04310		Ethylene response sensor 2 (ERS2)	2.17547	1.40397
GO:0009738			1.1e-05	Abscisic acid mediated signaling pathway
	259076_at	AT3G02140		ABI five binding 4 (AFP4)	3.47609	1.10583
	266327_at	AT2G46680		Arabidopsis thaliana homeobox 7 (ATHB-7)	10.5988	2.75686
	259231_at	AT3G11410		Arabidopsis thaliana protein phosphatase 2CA (ATPP2CA)	2.37489	1.26666
	253994_at	AT4G26080		ABA insensitive 1 (ABI1)	3.00825	1.16917
	261564_at	AT1G01720		Arabidopsis NAC domain containing protein 2 (ANAC002)	2.31155	1.41046
	253264_at	AT4G33950		Open stomata 1 (OST1)	2.27194	1.32158
	260357_at	AT1G69260		ABI five-binding protein 1 (AFP1)	5.73952	1.87276
	253263_at	AT4G34000		Abscisic acid responsive elements-binding factor 3 ( ABF3 )	2.62955	1.41659
	247957_at	AT5G57050		ABA insensitive 2 (ABI2)	4.93493	1.12323
GO:0015833			1.1e-05	Peptide transport
	247440_at	AT5G62680		Proton-dependent oligopeptide transport (POT) family protein	2.96449	-1.22048
	248274_at	AT5G53510		Arabidopsis thaliana oligopeptide transporter 9 (ATOPT9)	2.34069	-1.15069
	258181_at	AT3G21670		Nitrate transporter (NTP3)	3.37816	1.42793
	262912_at	AT1G59740		Proton-dependent oligopeptide transport (POT) family protein	2.88114	-1.73471
	246566_at	AT5G14940		Proton-dependent oligopeptide transport (POT) family protein	4.08886	1.03179
	251916_at	AT3G53960		Proton-dependent oligopeptide transport (POT) family protein	2.31287	1.10239
	254396_at	AT4G21680		Proton-dependent oligopeptide transport (POT) family protein	3.1448	2.78389
	251882_at	AT3G54140		Peptide transporter 1 (PTR1)	3.10967	1.16518
	248276_at	AT5G53550		Yellow stripe like 3 (YSL3)	3.24451	-1.18563
GO:0006857			1.1e-05	Oligopeptide transport
	247440_at	AT5G62680		Proton-dependent oligopeptide transport (POT) family protein	2.96449	-1.22048
	248274_at	AT5G53510		Arabidopsis thaliana oligopeptide transporter 9 (ATOPT9)	2.34069	-1.15069
	258181_at	AT3G21670		Nitrate transporter (NTP3)	3.37816	1.42793
	262912_at	AT1G59740		Proton-dependent oligopeptide transport (POT) family protein	2.88114	-1.73471
	246566_at	AT5G14940		Proton-dependent oligopeptide transport (POT) family protein	4.08886	1.03179
	251916_at	AT3G53960		Proton-dependent oligopeptide transport (POT) family protein	2.31287	1.10239
	254396_at	AT4G21680		Proton-dependent oligopeptide transport (POT) family protein	3.1448	2.78389
	251882_at	AT3G54140		Peptide transporter 1 (PTR1)	3.10967	1.16518
	248276_at	AT5G53550		Yellow stripe like 3 (YSL3)	3.24451	-1.18563
GO:0050896			2.3e-05	Response to stimulus
	253908_at	AT4G27260		Indole-3-acetic acid amido synthetase (GH3.5)	2.738	2.79337
	263402_at	AT2G04050		MATE efflux family protein	2.06982	2.03715
	259751_at	AT1G71030		Arabidopsis MYB-like 2 (ATMYBL2)	2.03662	1.29367
	247718_at	AT5G59310		Lipid transfer protein 4 (LTP4)	3.25208	9.1014
	263956_at	AT2G35940		Bel1-like homeodomain 1 (BLH1)	3.78912	1.10319
	263406_at	AT2G04160		Auxin-induced in roots cultures 3 (AIR3)	2.72579	1.64758
	266327_at	AT2G46680		Arabidopsis thaliana homeobox 7 (ATHB-7)	10.5988	2.75686
	257221_at	AT3G27920		MYB domain protein 0 (ATMYB0)	2.67288	1.23244
	249467_at	AT5G39610		Arabidopsis NAC domain containing protein 6 (ATNAC6)	16.4195	1.84381
	245803_at	AT1G47128		Responsive to dehydration 21 (RD21)	2.36778	1.50332
	245803_at	AT1G47128		Responsive to dehydration 21 (RD21)	2.36778	1.50332
	265331_at	AT2G18420		Encodes a Gibberellin-regulated GASA/GAST/Snakin family protein	2.70261	-1.02188
	256022_at	AT1G58360		Amino acid permease 1 (AAP1)	2.06591	1.32078
	253264_at	AT4G33950		Open stomata 1 (OST1)	2.27194	1.32158
	253263_at	AT4G34000		Abscisic acid responsive elements-binding factor 3 ( ABF3 )	2.62955	1.41659
	254657_s_at	AT4G18210		Purine permease 10 (PUP10)	2.5086	1.31306
	267509_at	AT2G45660		AGAMOUS-like 20 (AGL20)	2.06842	1.16818
	249942_at	AT5G22300		Nitrilase 4 (NIT4)	2.45383	-1.21733
	247095_at	AT5G66400		Responsive to ABA 18 (RAB18)	20.0052	1.59063
	246781_at	AT5G27350		SFP1	7.50626	1.81193
	263653_at	AT1G04310		Ethylene response sensor 2 (ERS2)	2.17547	1.40397
	260774_at	AT1G78290		Serine/threonine protein kinase	2.18072	-1.47413
	247754_at	AT5G59080		Response to oxidative stress	2.54702	-1.27589
	251272_at	AT3G61890		Arabidopsis thaliana homeobox 12 (ATHB-12)	6.53475	1.34052
	257102_at	AT3G25050		Xyloglucan endotransglycosylase/hydrolase 3 (XTH3)	11.1531	-1.00018
	255795_at	AT2G33380		Responsive to dessication 20 (RD20)	3.69003	1.15568
	253496_at	AT4G31870		Glutathione peroxidase 7 (ATGPX7)	2.10163	1.16372
	248276_at	AT5G53550		Yellow stripe like 3 (YSL3)	3.24451	-1.18563
	264415_at	AT1G43160		Related to AP2 6 (RAP2.6)	4.90223	-1.55301
	253099_s_at	AT4G37520		Peroxidase superfamily protein	3.70303	1.07343
	251342_at	AT3G60690		Auxin-responsive family protein	2.31478	1.25558
	246279_at	AT4G36740		Arabidopsis thaliana homeobox protein 40 (ATHB40)	8.82761	1.757
	264210_at	AT1G22640		MYB domain protein 3 (MYB3)	2.66042	1.33981
	247193_at	AT5G65380		Ripening-responsive protein	2.59176	1.15721
	254232_at	AT4G23600		Coronatine induced 1 (CORI3)	2.85265	1.55384
	260203_at	AT1G52890		Arabidopsis NAC domain containing protein 19 (ATNAC19)	4.21252	1.01689
	260414_at	AT1G69850		Arabidopsis thaliana nitrate transporter 1:2 (ATNRT1:2)	2.40836	1.14488
	258498_at	AT3G02480		ABA-responsive protein-related	18.6874	8.69705
	253872_at	AT4G27410		Responsive to desiccation 26 (RD26)	4.04408	-1.18202
	253994_at	AT4G26080		ABA insensitive 1 (ABI1)	3.00825	1.16917
	253285_at	AT4G34250		3-Ketoacyl-CoA synthase 16 (KCS16)	2.05862	2.30616
	247052_at	AT5G66700		Homeobox 53 (HB53)	3.7297	2.58364
	248676_at	AT5G48850		Sulphur deficiency-induced 1 (ATSDI1 )	2.8155	1.88701
	257769_at	AT3G23050		Indole-3- acetic acid 7 (IAA7)	2.09229	-1.7178
	264899_at	AT1G23130		Bet v I allergen family protein	4.90556	-1.32872
	261564_at	AT1G01720		Arabidopsis NAC domain containing protein 2 (ANAC002)	2.31155	1.41046
	267181_at	AT2G37760		Aldo/keto reductase family protein	3.13054	1.49679
	267612_at	AT2G26690		Nitrate transporter (NTP2)	3.07476	1.40809
	265817_at	AT2G18050		Histone H1-3 ( HIS1-3)	27.0423	8.2377
	254432_at	AT4G20830		FAD-binding domain-containing protein	2.10927	-1.17577
	256880_at	AT3G26450		Major latex protein-related (MLP-related)	2.00557	-1.06596
	247696_at	AT5G59780		MYB domain protein 59( MYB 59)	2.8332	-1.18759
	258727_at	AT3G11930		Universal stress protein (USP) family protein	4.03056	-1.11219
	259231_at	AT3G11410		Arabidopsis thaliana protein phosphatase 2CA (ATPP2CA)	2.37489	1.26666
	266143_at	AT2G38905		Low temperature and salt responsive protein	3.37289	-1.16058
	266778_at	AT2G29090		Cytochrome P450,family 707, subfamily A, polypeptide 2 (9CYP707A2)	3.36099	1.81829
	262912_at	AT1G59740		Proton-dependent oligopeptide transport (POT) family protein	2.88114	-1.73471
	266720_s_at	AT2G46670		CCT motif family protein	2.80548	1.294
	245593_at	AT4G14550		Indole-3-acetic acid inducible 14 (IAA14)	2.06775	1.60145
	246566_at	AT5G14940		Proton-dependent oligopeptide transport (POT) family protein	4.08886	1.03179
	261438_at	AT1G07590		Pentatricopeptide (PPR) repeat-containing protein	3.26918	-1.0384
	262099_s_at	AT4G37390		Auxin upregulated 3	2.05035	-1.15054
	251733_at	AT3G56240		Copper chaperone (CCH)	2.93857	1.12553
	251309_at	AT3G61220		Short-chain dehydrogenase/reductase (SDR) family protein	2.30204	1.02678
	251218_at	AT3G62410		CP12-2; protein binding	2.11421	-1.09215
	261410_at	AT1G07610		Metallothionein 1 (CMT1C)	5.52633	-1.05546
	255895_at	AT1G17990		12-Oxophytodienoate reductase	2.02723	1.21496
	255895_at	AT1G18020		FMN-linked oxidoreductases superfamily protein	2.02723	1.21496
	248566_s_at	AT5G49730		Ferric reduction oxidase 6 (FRO6)	2.69372	-1.01824
	259766_at	AT1G64360		Response to oxidative stress	2.20429	-1.23533
	259102_at	AT3G11660		NHL1	3.03261	-1.37451
	259426_at	AT1G01470		Late embryogenesis abundant 14 (LEA14)	3.55642	-1.18492
	250420_at	AT5G11260		Elongated hypocotyl 5 (HY5)	2.04581	1.40839
	246195_at	AT4G36410		Ubiquitin-conjugating enzyme 17 (UBC17)	2.24004	1.29817
	248392_at	AT5G52050		MATE efflux protein-related	2.0129	1.07191
	260784_at	AT1G06180		MYB domain protein 13( MYB13)	2.21301	1.58487
	266078_at	AT2G40670		Arabidopsis response regulator 16 (ARR16)	2.66748	1.09095
	251221_at	AT3G62550		Universal stress protein (USP) family protein	3.18112	2.09649
	260060_at	AT1G73680		Pathogen-responsive alpha-dioxygenase	2.57887	1.81172
	245038_at	AT2G26560		Phospholipase A 2A (PLA2A)	3.14517	-1.40905
	256337_at	AT1G72060		Response to oxidative stress	4.58298	1.13786
	247957_at	AT5G57050		ABA insensitive 2 (ABI2)	4.93493	1.12323
	264042_at	AT2G03760		Sulfotransferase 1 (ST1); brassinosteroid sulfotransferase	2.77026	1.29707
	259076_at	AT3G02140		ABI five binding 4 (AFP4)	3.47609	1.10583
	250869_at	AT5G03840		Terminal flower 1 ( TFL1)	3.73303	1.40431
	254663_at	AT4G18290		Potassium channel in Arabidopsis thaliana 2 (KAT2)	2.34657	-1.01236
	266322_at	AT2G46690		SAUR-like auxin-responsive family protein	2.84435	1.14936
	267230_at	AT2G44080		ARGOS-like (ARL)	4.44913	-1.14968
	260357_at	AT1G69260		ABI five-binding protein 1 (AFP1)	5.73952	1.87276
	250293_s_at	AT5G13360		Auxin-responsive GH3 family protein	4.32013	1.29336
	255479_at	AT4G02380		Senescence- associated gene 21 (SAG21)	6.59873	-1.57205
	260602_at	AT1G55920		Serine acetyltransferase 2;1 (ATSERAT2;1)	3.42888	-1.247
	246595_at	AT5G14780		Formate dehydrogenase (FDH)	2.48345	-1.00102
	258452_at	AT3G22370		Alternative oxidase 1A (AOX1A)	3.23061	-1.04449
	257890_s_at	AT3G17070		Peroxidase family protein	2.00359	-1.17929
GO:0009788			2.5e-05	Negative regulation of abscisic acid mediated signaling pathway
	261564_at	AT1G01720		Arabidopsis NAC domain containing protein 2 (ANAC002)	2.31155	1.41046
	253994_at	AT4G26080		ABA insensitive 1 (ABI1)	3.00825	1.16917
	259076_at	AT3G02140		ABI five binding 4 (AFP4)	3.47609	1.10583
	259231_at	AT3G11410		Arabidopsis thaliana protein phosphatase 2CA (ATPP2CA)	2.37489	1.26666
	247957_at	AT5G57050		ABA insensitive 2 (ABI2)	4.93493	1.12323
GO:0006810			3.4e-05	Transport
	245010_at	ATCG00420		Encodes NADH dehydrogenase subunit J (NDHJ)	3.23954	-1.22135
	249327_at	AT5G40890		Chloride channel A (ATCLC-A)	2.00855	2.01337
	258181_at	AT3G21670		Nitrate transporter (NTP3)	3.37816	1.42793
	256970_at	AT3G21090		ABC transporter family protein	2.69972	1.74221
	252502_at	AT3G46900		Copper transporter 2 (COPT2)	2.81358	1.43664
	263402_at	AT2G04050		MATE efflux family protein	2.06982	2.03715
	265768_at	AT2G48020		Sugar transporter	2.01023	-1.09216
	246429_at	AT5G17450		Heavy-metal-associated domain-containing protein / copper chaperone (CCH)-related	2.46505	-1.54696
	247718_at	AT5G59310		Lipid transfer protein 4 (LTP4)	3.25208	9.1014
	244933_at	ATCG01070		NADH dehydrogenase ND4L ( NDHE)	3.5524	-1.13003
	248276_at	AT5G53550		Yellow stripe like 3 (YSL3)	3.24451	-1.18563
	244972_at	ATCG00680		Encodes for CP47 (PSBB)	2.14067	-1.40882
	250869_at	AT5G03840		Terminal flower 1 ( TFL1)	3.73303	1.40431
	244966_at	ATCG00600		Cytochrome b6-f complex, subunit V (PETG)	2.24176	-1.29945
	256697_at	AT3G20660		Arabidopsis thaliana organic cation/carnitine transporter 4 (ATOCT4)	2.30596	1.14239
	245026_at	ATCG00140		ATPase III subunit (ATPH)	2.74777	-1.24431
	245671_at	AT1G28230		Purine permease 1 (PUP1)	2.34592	1.43983
	265111_at	AT1G62510		Lipid transfer protein (LTP) family protein	6.10396	4.78712
	264204_at	AT1G22710		Sucrose-proton symporter 2 (SUC2)	2.19174	-1.23073
	255101_at	AT4G08670		Lipid transfer protein (LTP) family protein	2.73992	1.02011
	247902_at	AT5G57350		Arabidopsis thaliana arabidopsis H(+)-ATPase (ATAHA3)	3.01066	-1.1616
	265987_at	AT2G24240		Potassium channel tetramerisation domain-containing protein	2.36725	1.64737
	250637_at	AT5G07530		Glycine-rich protein 17 (GRP17)	3.90468	1.01452
	245019_at	ATCG00530		Chloroplast envelope membrane protein (cemA)	2.87179	-1.28618
	266415_at	AT2G38530		Lipid transfer protein 2 (LTP2)	2.98836	5.60676
	247440_at	AT5G62680		Proton-dependent oligopeptide transport (POT) family protein	2.96449	-1.22048
	248392_at	AT5G52050		MATE efflux protein-related	2.0129	1.07191
	256022_at	AT1G58360		Amino acid permease 1 (AAP1)	2.06591	1.32078
	247193_at	AT5G65380		Ripening-responsive protein	2.59176	1.15721
	257333_at	ATMG01360		Cytochrome c oxidase subunit 1 (COX1)	2.3033	1.0831
	249346_at	AT5G40780		Lysine histidine transporter1 (LHT1)	2.67627	-1.52529
	245025_at	ATCG00130		ATPase F subunit (ATPF)	2.2821	-1.6743
	262912_at	AT1G59740		Proton-dependent oligopeptide transport (POT) family protein	2.88114	-1.73471
	260144_at	AT1G71960		ABC transporter family protein	2.0938	-1.60632
	245335_at	AT4G16160		ATOEP16-2, mitochondrial import inner membrane translocase subunit Tim17/Tim22/Tim23 family protein	2.08393	1.26957
	244965_at	ATCG00590		ORF31, hypothetical protein	3.04045	-1.40989
	246566_at	AT5G14940		Proton-dependent oligopeptide transport (POT) family protein	4.08886	1.03179
	264652_at	AT1G08920		ERD (early response to dehydration) six-like 1, ESL1	2.56109	1.43281
	263866_at	AT2G36950		Heavy-metal-associated domain-containing protein	2.42252	1.18621
	251882_at	AT3G54140		Peptide transporter 1 (PTR1)	3.10967	1.16518
	261673_at	AT1G18280		Lipid transfer protein (LTP) family protein	3.75636	-1.12803
	255726_at	AT1G25530		Lysine and histidine specific transporter	2.55223	1.1092
	261072_at	AT1G07340		Sugar transporter 2 (ATSTP2, STP2)	2.16759	1.29288
	245002_at	ATCG00270		PSII D2 protein (PSBD)	2.54201	-1.52624
	254657_s_at	AT4G18210		Purine permease 10 (PUP10)	2.5086	1.31306
	248756_at	AT5G47560		Tonoplast dicarboxylate transporter (TDT)	3.98634	-1.24321
	248274_at	AT5G53510		Arabidopsis thaliana oligopeptide transporter 9 (ATOPT9)	2.34069	-1.15069
	259803_at	AT1G72150		Patellin (PATL1)	2.35257	1.09361
	265002_at	AT1G24400		Lysine histidine transporter 2 (LHT2)	2.14915	-1.06037
	258652_at	AT3G09910		Arabidopsis RAB GTPase homolog C2B (ATRABC2B)	3.33827	2.45852
	247759_at	AT5G59040		Copper transporter 3 (COPT3)	2.82491	-1.11439
	259133_at	AT3G05400		Major facilitator superfamily protein, C2H2	2.6488	3.09753
	251916_at	AT3G53960		Proton-dependent oligopeptide transport (POT) family protein	2.31287	1.10239
	254396_at	AT4G21680		Proton-dependent oligopeptide transport (POT) family protein	3.1448	2.78389
	259310_s_at	AT3G05160		Major facilitator superfamily protein, C2H2	2.05777	1.66465
GO:0051234			3.8e-05	Establishment of localization
	245010_at	ATCG00420		Encodes NADH dehydrogenase subunit J (NDHJ)	3.23954	-1.22135
	249327_at	AT5G40890		Chloride channel A (ATCLC-A)	2.00855	2.01337
	258181_at	AT3G21670		Nitrate transporter (NTP3)	3.37816	1.42793
	256970_at	AT3G21090		ABC transporter family protein	2.69972	1.74221
	252502_at	AT3G46900		Copper transporter 2 (COPT2)	2.81358	1.43664
	263402_at	AT2G04050		MATE efflux family protein	2.06982	2.03715
	265768_at	AT2G48020		Sugar transporter	2.01023	-1.09216
	246429_at	AT5G17450		Heavy-metal-associated domain-containing protein / copper chaperone (CCH)-related	2.46505	-1.54696
	247718_at	AT5G59310		Lipid transfer protein 4 (LTP4)	3.25208	9.1014
	244933_at	ATCG01070		NADH dehydrogenase ND4L ( NDHE)	3.5524	-1.13003
	248276_at	AT5G53550		Yellow stripe like 3 (YSL3)	3.24451	-1.18563
	244972_at	ATCG00680		Encodes for CP47 (PSBB)	2.14067	-1.40882
	250869_at	AT5G03840		Terminal flower 1 ( TFL1)	3.73303	1.40431
	244966_at	ATCG00600		Cytochrome b6-f complex, subunit V (PETG)	2.24176	-1.29945
	256697_at	AT3G20660		Arabidopsis thaliana organic cation/carnitine transporter 4 (ATOCT4)	2.30596	1.14239
	245026_at	ATCG00140		ATPase III subunit (ATPH)	2.74777	-1.24431
	245671_at	AT1G28230		Purine permease 1 (PUP1)	2.34592	1.43983
	265111_at	AT1G62510		Lipid transfer protein (LTP) family protein	6.10396	4.78712
	264204_at	AT1G22710		Sucrose-proton symporter 2 (SUC2)	2.19174	-1.23073
	255101_at	AT4G08670		Lipid transfer protein (LTP) family protein	2.73992	1.02011
	247902_at	AT5G57350		Arabidopsis thaliana arabidopsis H(+)-ATPase (ATAHA3)	3.01066	-1.1616
	265987_at	AT2G24240		Potassium channel tetramerisation domain-containing protein	2.36725	1.64737
	250637_at	AT5G07530		Glycine-rich protein 17 (GRP17)	3.90468	1.01452
	245019_at	ATCG00530		Chloroplast envelope membrane protein (cemA)	2.87179	-1.28618
	266415_at	AT2G38530		Lipid transfer protein 2 (LTP2)	2.98836	5.60676
	247440_at	AT5G62680		Proton-dependent oligopeptide transport (POT) family protein	2.96449	-1.22048
	248392_at	AT5G52050		MATE efflux protein-related	2.0129	1.07191
	256022_at	AT1G58360		Amino acid permease 1 (AAP1)	2.06591	1.32078
	247193_at	AT5G65380		Ripening-responsive protein	2.59176	1.15721
	257333_at	ATMG01360		Cytochrome c oxidase subunit 1 (COX1)	2.3033	1.0831
	249346_at	AT5G40780		Lysine histidine transporter1 (LHT1)	2.67627	-1.52529
	245025_at	ATCG00130		ATPase F subunit (ATPF)	2.2821	-1.6743
	262912_at	AT1G59740		Proton-dependent oligopeptide transport (POT) family protein	2.88114	-1.73471
	260144_at	AT1G71960		ABC transporter family protein	2.0938	-1.60632
	245335_at	AT4G16160		ATOEP16-2, mitochondrial import inner membrane translocase subunit Tim17/Tim22/Tim23 family protein	2.08393	1.26957
	244965_at	ATCG00590		ORF31, hypothetical protein	3.04045	-1.40989
	246566_at	AT5G14940		Proton-dependent oligopeptide transport (POT) family protein	4.08886	1.03179
	264652_at	AT1G08920		ERD (early response to dehydration) six-like 1, ESL1	2.56109	1.43281
	263866_at	AT2G36950		Heavy-metal-associated domain-containing protein	2.42252	1.18621
	251882_at	AT3G54140		Peptide transporter 1 (PTR1)	3.10967	1.16518
	261673_at	AT1G18280		Lipid transfer protein (LTP) family protein	3.75636	-1.12803
	255726_at	AT1G25530		Lysine and histidine specific transporter	2.55223	1.1092
	261072_at	AT1G07340		Sugar transporter 2 (ATSTP2, STP2)	2.16759	1.29288
	245002_at	ATCG00270		PSII D2 protein (PSBD)	2.54201	-1.52624
	254657_s_at	AT4G18210		Purine permease 10 (PUP10)	2.5086	1.31306
	248756_at	AT5G47560		Tonoplast dicarboxylate transporter (TDT)	3.98634	-1.24321
	248274_at	AT5G53510		Arabidopsis thaliana oligopeptide transporter 9 (ATOPT9)	2.34069	-1.15069
	259803_at	AT1G72150		Patellin (PATL1)	2.35257	1.09361
	265002_at	AT1G24400		Lysine histidine transporter 2 (LHT2)	2.14915	-1.06037
	258652_at	AT3G09910		Arabidopsis RAB GTPase homolog C2B (ATRABC2B)	3.33827	2.45852
	247759_at	AT5G59040		Copper transporter 3 (COPT3)	2.82491	-1.11439
	259133_at	AT3G05400		Major facilitator superfamily protein, C2H2	2.6488	3.09753
	251916_at	AT3G53960		Proton-dependent oligopeptide transport (POT) family protein	2.31287	1.10239
	254396_at	AT4G21680		Proton-dependent oligopeptide transport (POT) family protein	3.1448	2.78389
	259310_s_at	AT3G05160		Major facilitator superfamily protein, C2H2	2.05777	1.66465
GO:0015979			6.1e-05	Photosynthesis
	244966_at	ATCG00600		Cytochrome b6-f complex, subunit V (PETG)	2.24176	-1.29945
	245002_at	ATCG00270		PSII D2 protein (PSBD)	2.54201	-1.52624
	245010_at	ATCG00420		Encodes NADH dehydrogenase subunit J (NDHJ)	3.23954	-1.22135
	244974_at	ATCG00700		PSII low MW protein (PSBN)	2.19263	-1.59797
	251218_at	AT3G62410		CP12-2; protein binding	2.11421	-1.09215
	245018_at	ATCG00520		Encodes a protein required for photosystem I assembly and stability	2.86352	-1.22585
	245003_at	ATCG00280		Chloroplast gene encoding a CP43 subunit (PSBC)	2.17656	-1.99416
	244965_at	ATCG00590		ORF31, hypothetical protein	3.04045	-1.40989
	244973_at	ATCG00690		Encodes PSII-T (PSBT)	2.54072	-1.28805
	244975_at	ATCG00710		Encodes a 8 kD phosphoprotein (PSBH)	2.16308	-1.27788
	244972_at	ATCG00680		Encodes for CP47 (PSBB)	2.14067	-1.40882
	247957_at	AT5G57050		ABA insensitive 2 (ABI2)	4.93493	1.12323
GO:0022900			8.4e-05	Electron transport chain
	244966_at	ATCG00600		Cytochrome b6-f complex, subunit V (PETG)	2.24176	-1.29945
	245002_at	ATCG00270		PSII D2 protein (PSBD)	2.54201	-1.52624
	257333_at	ATMG01360		Cytochrome c oxidase subunit 1 (COX1)	2.3033	1.0831
	245003_at	ATCG00280		Chloroplast gene encoding a CP43 subunit (PSBC)	2.17656	-1.99416
	244965_at	ATCG00590		ORF31, hypothetical protein	3.04045	-1.40989
	245011_at	ATCG00430		PSBG	2.68769	-1.3548
	244933_at	ATCG01070		NADH dehydrogenase ND4L ( NDHE)	3.5524	-1.13003
	244972_at	ATCG00680		Encodes for CP47 (PSBB)	2.14067	-1.40882
	247957_at	AT5G57050		ABA insensitive 2 (ABI2)	4.93493	1.12323
GO:0009628			9e-05	Response to abiotic stimulus
	248566_s_at	AT5G49730		Ferric reduction oxidase 6 (FRO6)	2.69372	-1.01824
	259426_at	AT1G01470		Late embryogenesis abundant 14 (LEA14)	3.55642	-1.18492
	251272_at	AT3G61890		Arabidopsis thaliana homeobox 12 (ATHB-12)	6.53475	1.34052
	264210_at	AT1G22640		MYB domain protein 3 (MYB3)	2.66042	1.33981
	255795_at	AT2G33380		Responsive to dessication 20 (RD20)	3.69003	1.15568
	259751_at	AT1G71030		Arabidopsis MYB-like 2 (ATMYBL2)	2.03662	1.29367
	251218_at	AT3G62410		CP12-2; protein binding	2.11421	-1.09215
	250420_at	AT5G11260		Elongated hypocotyl 5 (HY5)	2.04581	1.40839
	247718_at	AT5G59310		Lipid transfer protein 4 (LTP4)	3.25208	9.1014
	265817_at	AT2G18050		Histone H1-3 ( HIS1-3)	27.0423	8.2377
	260784_at	AT1G06180		MYB domain protein 13( MYB13)	2.21301	1.58487
	247696_at	AT5G59780		MYB domain protein 59( MYB 59)	2.8332	-1.18759
	259231_at	AT3G11410		Arabidopsis thaliana protein phosphatase 2CA (ATPP2CA)	2.37489	1.26666
	258498_at	AT3G02480		ABA-responsive protein-related	18.6874	8.69705
	260774_at	AT1G78290		Serine/threonine protein kinase	2.18072	-1.47413
	253099_s_at	AT4G37520		Peroxidase superfamily protein	3.70303	1.07343
	245803_at	AT1G47128		Responsive to dehydration 21 (RD21)	2.36778	1.50332
	247957_at	AT5G57050		ABA insensitive 2 (ABI2)	4.93493	1.12323
	267607_s_at	AT2G26740		Arabidopsis thaliana soluble epoxide hydrolase (ATSEH)	2.7632	-1.03794
	257102_at	AT3G25050		Xyloglucan endotransglycosylase/hydrolase 3 (XTH3)	11.1531	-1.00018
	259076_at	AT3G02140		ABI five binding 4 (AFP4)	3.47609	1.10583
	266143_at	AT2G38905		Low temperature and salt responsive protein	3.37289	-1.16058
	266778_at	AT2G29090		Cytochrome P450,family 707, subfamily A, polypeptide 2 (9CYP707A2)	3.36099	1.81829
	254663_at	AT4G18290		Potassium channel in Arabidopsis thaliana 2 (KAT2)	2.34657	-1.01236
	254232_at	AT4G23600		Coronatine induced 1 (CORI3)	2.85265	1.55384
	260203_at	AT1G52890		Arabidopsis NAC domain containing protein 19 (ATNAC19)	4.21252	1.01689
	253264_at	AT4G33950		Open stomata 1 (OST1)	2.27194	1.32158
	266720_s_at	AT2G46670		CCT motif family protein	2.80548	1.294
	261438_at	AT1G07590		Pentatricopeptide (PPR) repeat-containing protein	3.26918	-1.0384
	255479_at	AT4G02380		Senescence- associated gene 21 (SAG21)	6.59873	-1.57205
	253263_at	AT4G34000		Abscisic acid responsive elements-binding factor 3 ( ABF3 )	2.62955	1.41659
	266327_at	AT2G46680		Arabidopsis thaliana homeobox 7 (ATHB-7)	10.5988	2.75686
	260602_at	AT1G55920		Serine acetyltransferase 2;1 (ATSERAT2;1)	3.42888	-1.247
	253872_at	AT4G27410		Responsive to desiccation 26 (RD26)	4.04408	-1.18202
	253994_at	AT4G26080		ABA insensitive 1 (ABI1)	3.00825	1.16917
	267509_at	AT2G45660		AGAMOUS-like 20 (AGL20)	2.06842	1.16818
	253285_at	AT4G34250		3-Ketoacyl-CoA synthase 16 (KCS16)	2.05862	2.30616
	247095_at	AT5G66400		Responsive to ABA 18 (RAB18)	20.0052	1.59063
	258452_at	AT3G22370		Alternative oxidase 1A (AOX1A)	3.23061	-1.04449
	257769_at	AT3G23050		Indole-3- acetic acid 7 (IAA7)	2.09229	-1.7178
	251733_at	AT3G56240		Copper chaperone (CCH)	2.93857	1.12553
GO:0009968			0.00011	Negative regulation of signal transduction
	259076_at	AT3G02140		ABI five binding 4 (AFP4)	3.47609	1.10583
	259231_at	AT3G11410		Arabidopsis thaliana protein phosphatase 2CA (ATPP2CA)	2.37489	1.26666
	253994_at	AT4G26080		ABA insensitive 1 (ABI1)	3.00825	1.16917
	261564_at	AT1G01720		Arabidopsis NAC domain containing protein 2 (ANAC002)	2.31155	1.41046
	263653_at	AT1G04310		Ethylene response sensor 2 (ERS2)	2.17547	1.40397
	247957_at	AT5G57050		ABA insensitive 2 (ABI2)	4.93493	1.12323
GO:0010648			0.00011	Negative regulation of cell communication
	259076_at	AT3G02140		ABI five binding 4 (AFP4)	3.47609	1.10583
	259231_at	AT3G11410		Arabidopsis thaliana protein phosphatase 2CA (ATPP2CA)	2.37489	1.26666
	253994_at	AT4G26080		ABA insensitive 1 (ABI1)	3.00825	1.16917
	261564_at	AT1G01720		Arabidopsis NAC domain containing protein 2 (ANAC002)	2.31155	1.41046
	263653_at	AT1G04310		Ethylene response sensor 2 (ERS2)	2.17547	1.40397
	247957_at	AT5G57050		ABA insensitive 2 (ABI2)	4.93493	1.12323
GO:0055114			0.00016	Oxidation reduction
	244966_at	ATCG00600		Cytochrome b6-f complex, subunit V (PETG)	2.24176	-1.29945
	245002_at	ATCG00270		PSII D2 protein (PSBD)	2.54201	-1.52624
	245010_at	ATCG00420		Encodes NADH dehydrogenase subunit J (NDHJ)	3.23954	-1.22135
	249242_at	AT5G42250		Alcohol dehydrogenase	2.07058	-1.40838
	257333_at	ATMG01360		Cytochrome c oxidase subunit 1 (COX1)	2.3033	1.0831
	267168_at	AT2G37770		Aldo/keto reductase family protein	2.06027	1.54518
	258452_at	AT3G22370		Alternative oxidase 1A (AOX1A)	3.23061	-1.04449
	245003_at	ATCG00280		Chloroplast gene encoding a CP43 subunit (PSBC)	2.17656	-1.99416
	244965_at	ATCG00590		ORF31, hypothetical protein	3.04045	-1.40989
	245011_at	ATCG00430		PSBG	2.68769	-1.3548
	244933_at	ATCG01070		NADH dehydrogenase ND4L ( NDHE)	3.5524	-1.13003
	244972_at	ATCG00680		Encodes for CP47 (PSBB)	2.14067	-1.40882
	247957_at	AT5G57050		ABA insensitive 2 (ABI2)	4.93493	1.12323
GO:0009624			0.00018	Response to nematode
	256022_at	AT1G58360		Amino acid permease 1 (AAP1)	2.06591	1.32078
	254657_s_at	AT4G18210		Purine permease 10 (PUP10)	2.5086	1.31306
	262912_at	AT1G59740		Proton-dependent oligopeptide transport (POT) family protein	2.88114	-1.73471
	260414_at	AT1G69850		Arabidopsis thaliana nitrate transporter 1:2 (ATNRT1:2)	2.40836	1.14488
	246566_at	AT5G14940		Proton-dependent oligopeptide transport (POT) family protein	4.08886	1.03179
	248276_at	AT5G53550		Yellow stripe like 3 (YSL3)	3.24451	-1.18563
	246781_at	AT5G27350		SFP1	7.50626	1.81193
GO:0006091			0.00023	Generation of precursor metabolites and energy
	244966_at	ATCG00600		Cytochrome b6-f complex, subunit V (PETG)	2.24176	-1.29945
	253971_at	AT4G26530		Fructose-bisphosphate aldolase	2.20343	1.42373
	245002_at	ATCG00270		PSII D2 protein (PSBD)	2.54201	-1.52624
	245026_at	ATCG00140		ATPase III subunit (ATPH)	2.74777	-1.24431
	245010_at	ATCG00420		Encodes NADH dehydrogenase subunit J (NDHJ)	3.23954	-1.22135
	245025_at	ATCG00130		ATPase F subunit (ATPF)	2.2821	-1.6743
	257333_at	ATMG01360		Cytochrome c oxidase subunit 1 (COX1)	2.3033	1.0831
	258452_at	AT3G22370		Alternative oxidase 1A (AOX1A)	3.23061	-1.04449
	245003_at	ATCG00280		Chloroplast gene encoding a CP43 subunit (PSBC)	2.17656	-1.99416
	244965_at	ATCG00590		ORF31, hypothetical protein	3.04045	-1.40989
	263986_at	AT2G42790		Citrate synthase 3 (CSY3)	3.1562	1.32754
	245011_at	ATCG00430		PSBG	2.68769	-1.3548
	244933_at	ATCG01070		NADH dehydrogenase ND4L ( NDHE)	3.5524	-1.13003
	255806_at	AT4G10260		pfkB-type carbohydrate kinase family protein	2.42038	1.04217
	244972_at	ATCG00680		Encodes for CP47 (PSBB)	2.14067	-1.40882
	247957_at	AT5G57050		ABA insensitive 2 (ABI2)	4.93493	1.12323
GO:0009755			0.00024	Hormone-mediated signaling pathway
	259076_at	AT3G02140		ABI five binding 4 (AFP4)	3.47609	1.10583
	266327_at	AT2G46680		Arabidopsis thaliana homeobox 7 (ATHB-7)	10.5988	2.75686
	259231_at	AT3G11410		Arabidopsis thaliana protein phosphatase 2CA (ATPP2CA)	2.37489	1.26666
	253994_at	AT4G26080		ABA insensitive 1 (ABI1)	3.00825	1.16917
	266078_at	AT2G40670		Arabidopsis response regulator 16 (ARR16)	2.66748	1.09095
	267230_at	AT2G44080		ARGOS-like (ARL)	4.44913	-1.14968
	261564_at	AT1G01720		Arabidopsis NAC domain containing protein 2 (ANAC002)	2.31155	1.41046
	253264_at	AT4G33950		Open stomata 1 (OST1)	2.27194	1.32158
	260357_at	AT1G69260		ABI five-binding protein 1 (AFP1)	5.73952	1.87276
	250420_at	AT5G11260		Elongated hypocotyl 5 (HY5)	2.04581	1.40839
	257221_at	AT3G27920		MYB domain protein 0 (ATMYB0)	2.67288	1.23244
	263653_at	AT1G04310		Ethylene response sensor 2 (ERS2)	2.17547	1.40397
	253263_at	AT4G34000		Abscisic acid responsive elements-binding factor 3 ( ABF3 )	2.62955	1.41659
	247957_at	AT5G57050		ABA insensitive 2 (ABI2)	4.93493	1.12323
GO:0032870	P		0.00024	Cellular response to hormone stimulus
	259076_at	AT3G02140		ABI five binding 4 (AFP4)	3.47609	1.10583
	266327_at	AT2G46680		Arabidopsis thaliana homeobox 7 (ATHB-7)	10.5988	2.75686
	259231_at	AT3G11410		Arabidopsis thaliana protein phosphatase 2CA (ATPP2CA)	2.37489	1.26666
	253994_at	AT4G26080		ABA insensitive 1 (ABI1)	3.00825	1.16917
	266078_at	AT2G40670		Arabidopsis response regulator 16 (ARR16)	2.66748	1.09095
	267230_at	AT2G44080		ARGOS-like (ARL)	4.44913	-1.14968
	261564_at	AT1G01720		Arabidopsis NAC domain containing protein 2 (ANAC002)	2.31155	1.41046
	253264_at	AT4G33950		Open stomata 1 (OST1)	2.27194	1.32158
	260357_at	AT1G69260		ABI five-binding protein 1 (AFP1)	5.73952	1.87276
	250420_at	AT5G11260		Elongated hypocotyl 5 (HY5)	2.04581	1.40839
	257221_at	AT3G27920		MYB domain protein 0 (ATMYB0)	2.67288	1.23244
	263653_at	AT1G04310		Ethylene response sensor 2 (ERS2)	2.17547	1.40397
	253263_at	AT4G34000		Abscisic acid responsive elements-binding factor 3 ( ABF3 )	2.62955	1.41659
	247957_at	AT5G57050		ABA insensitive 2 (ABI2)	4.93493	1.12323
GO:0016491			4.7e-07	Oxidoreductase activity
	266265_at	AT2G29340		Short-chain dehydrogenase reductase (SDR) family protein	3.77392	-1.10801
	256922_at	AT3G19010		Oxidoreductase, 2OG-Fe(II) oxygenase family protein	2.20534	-1.55862
	262638_at	AT1G06650		2-Oxoglutarate-dependent dioxygenase	2.17062	1.04129
	265122_at	AT1G62540		Flavin-monoxygenase glucosinolate s-oxygenase 2 (FMO GS-OX2)	3.65579	2.28034
	248566_s_at	AT5G49730		Ferric reduction oxidase 6 (FRO6)	2.69372	-1.01824
	245010_at	ATCG00420		Encodes NADH dehydrogenase subunit J (NDHJ)	3.23954	-1.22135
	266279_at	AT2G29290		Tropinone reductase / tropine dehydrogenase	2.57819	1.55834
	249774_at	AT5G24150		Squalene monoxygenase (SQE5),(SQP1)	2.01719	1.33941
	267181_at	AT2G37760		Aldo/keto reductase family protein	3.13054	1.49679
	256057_at	AT1G07180		Alternative NAD(P)H dehydrogenase 1 (NDA1)	2.49492	-1.38763
	263668_at	AT1G04350		2-oxoglutarate-dependent dioxygenase	3.47135	1.44024
	264514_at	AT1G09500		Cinnamyl-alcohol dehydrogenase (CAD) family	8.33125	9.37507
	248540_at	AT5G50160		Ferric reduction oxidase 8 (FRO8)	2.92108	1.40075
	254432_at	AT4G20830		FAD-binding domain-containing protein	2.10927	-1.17577
	257633_at	AT3G26125		Cytochrome p450, family 86, subfamily C, polypeptide 2 (CYP86C2)	2.31104	-1.18422
	249125_at	AT5G43450		2-Oxoglutarate-dependent dioxygenase	5.47989	1.2703
	258162_at	AT3G17810		Dihydroorotate dehydrogenase family protein	2.27538	-1.14942
	253496_at	AT4G31870		Glutathione peroxidase 7 (ATGPX7)	2.10163	1.16372
	249775_at	AT5G24160		Squalene monoxygenase 6 (SQE6)	5.2711	2.7332
	249242_at	AT5G42250		Alcohol dehydrogenase	2.07058	-1.40838
	265615_at	AT2G25450		2-Oxoglutarate-dependent dioxygenase	18.9241	2.33868
	267168_at	AT2G37770		Aldo/keto reductase family protein	2.06027	1.54518
	257625_at	AT3G26230		Cytochrome P450,family 71, subfamily B, polypeptide 24 (CYP71B24)	3.08081	-1.16713
	258452_at	AT3G22370		Alternative oxidase 1A (AOX1A)	3.23061	-1.04449
	253099_s_at	AT4G37520		Peroxidase superfamily protein	3.70303	1.07343
	251196_at	AT3G62950		Glutaredoxin family protein	2.19743	-1.43745
	247783_at	AT5G58800		Quinone reductase family protein	2.01468	1.40086
	257635_at	AT3G26280		Cytochrome P450, family 71, subfamily B, polypeptide 4 (CYP71B4)	5.38649	1.77744
	249996_at	AT5G18600		Glutaredoxin family protein	3.01694	-1.17227
	267169_at	AT2G37540		Short-chain dehydrogenase/reductase (SDR) family protein	2.45312	1.33631
	247358_at	AT5G63580		Flavonol synthase, putative	2.01337	1.47912
	252570_at	AT3G45300		Isovaleryl-CoA-dehydrogenase (IVD)	2.04984	1.59116
	266778_at	AT2G29090		Cytochrome P450,family 707, subfamily A, polypeptide 2 (9CYP707A2)	3.36099	1.81829
	251309_at	AT3G61220		Short-chain dehydrogenase/reductase (SDR) family protein	2.30204	1.02678
	257333_at	ATMG01360		Cytochrome c oxidase subunit 1 (COX1)	2.3033	1.0831
	258815_at	AT3G04000		Short-chain dehydrogenase/reductase (SDR) family protein	3.49671	1.49737
	244933_at	ATCG01070		NADH dehydrogenase ND4L ( NDHE)	3.5524	-1.13003
	258094_at	AT3G14690		Cytochrome p450, family 72, subfamily A, polypeptide 15 (CYP72A15)	2.17937	1.36896
	246620_at	AT5G36220		Cytochrome P450 81D1 (CYP81D1)	2.55147	-1.44249
	245011_at	ATCG00430		PSBG	2.68769	-1.3548
	248193_at	AT5G54080		Homogentisate 1,2-dioxygenase (HGO)	2.17193	1.33757
	263570_at	AT2G27150		Abscisic aldehyde oxidase 3 ( AAO3 )	2.16267	-1.18643
	257624_at	AT3G26220		Cytochrome P450, family 71, subfamily B, polypeptide 3 (CYP71B3)	4.02717	1.09562
	259058_at	AT3G03470		Cytochrome P450, family 87, subfamily A, polypeptide 9 (member of CYP89A9)	4.01534	1.13414
	253373_at	AT4G33150		Lysine-ketoglutarate reductase/saccharopine dehydrogenase bifunctional enzyme	3.59776	7.13006
	266278_at	AT2G29300		Tropinone reductase/ tropine dehydrogenase	2.27976	1.97773
	246947_at	AT5G25120		Cytochrome p450, family71, subfamily B, polypeptide 11 (CYP71B11)	2.31495	1.09225
	262635_at	AT1G06570		Phytoene desaturation 1 (PDS1)	2.65352	1.53976
	246595_at	AT5G14780		Formate dehydrogenase (FDH)	2.48345	-1.00102
	260060_at	AT1G73680		Pathogen-responsive alpha-dioxygenase	2.57887	1.81172
	264346_at	AT1G12010		1-Aminocyclopropane-1-carboxylate (ACC) oxidase	16.3277	-1.18628
	249046_at	AT5G44400		FAD-binding domain-containing protein	4.45608	-5.65293
	257890_s_at	AT3G17070		Peroxidase family protein	2.00359	-1.17929
GO:0005215			1.1e-06	Transporter activity
	249327_at	AT5G40890		Chloride channel A (ATCLC-A)	2.00855	2.01337
	258181_at	AT3G21670		Nitrate transporter (NTP3)	3.37816	1.42793
	252502_at	AT3G46900		Copper transporter 2 (COPT2)	2.81358	1.43664
	263402_at	AT2G04050		MATE efflux family protein	2.06982	2.03715
	265768_at	AT2G48020		Sugar transporter	2.01023	-1.09216
	253863_at	AT4G27420		ABC transporter family protein	2.15048	-1.07645
	246831_at	AT5G26340		Sugar transporter family13 (STP13), (MSS1)	2.75732	-1.39029
	267612_at	AT2G26690		Nitrate transporter (NTP2)	3.07476	1.40809
	248276_at	AT5G53550		Yellow stripe like 3 (YSL3)	3.24451	-1.18563
	256757_at	AT3G25620		ABC transporter family protein	3.16594	-1.35171
	256697_at	AT3G20660		Arabidopsis thaliana organic cation/carnitine transporter 4 (ATOCT4)	2.30596	1.14239
	251882_at	AT3G54140		Peptide transporter 1 (PTR1)	3.10967	1.16518
	245026_at	ATCG00140		ATPase III subunit (ATPH)	2.74777	-1.24431
	245671_at	AT1G28230		Purine permease 1 (PUP1)	2.34592	1.43983
	260302_at	AT1G80310		Molybdate transporter 2 (MOT2)	2.04658	1.35874
	264204_at	AT1G22710		Sucrose-proton symporter 2 (SUC2)	2.19174	-1.23073
	247902_at	AT5G57350		Arabidopsis thaliana arabidopsis H(+)-ATPase (ATAHA3)	3.01066	-1.1616
	265987_at	AT2G24240		Potassium channel tetramerisation domain-containing protein	2.36725	1.64737
	246781_at	AT5G27350		SFP1	7.50626	1.81193
	245019_at	ATCG00530		Chloroplast envelope membrane protein (cemA)	2.87179	-1.28618
	256970_at	AT3G21090		ABC transporter family protein	2.69972	1.74221
	247440_at	AT5G62680		Proton-dependent oligopeptide transport (POT) family protein	2.96449	-1.22048
	248392_at	AT5G52050		MATE efflux protein-related	2.0129	1.07191
	256022_at	AT1G58360		Amino acid permease 1 (AAP1)	2.06591	1.32078
	247193_at	AT5G65380		Ripening-responsive protein	2.59176	1.15721
	257333_at	ATMG01360		Cytochrome c oxidase subunit 1 (COX1)	2.3033	1.0831
	249346_at	AT5G40780		Lysine histidine transporter1 (LHT1)	2.67627	-1.52529
	245025_at	ATCG00130		ATPase F subunit (ATPF)	2.2821	-1.6743
	254663_at	AT4G18290		Potassium channel in Arabidopsis thaliana 2 (KAT2)	2.34657	-1.01236
	260144_at	AT1G71960		ABC transporter family protein	2.0938	-1.60632
	245335_at	AT4G16160		ATOEP16-2, mitochondrial import inner membrane translocase subunit Tim17/Tim22/Tim23 family protein	2.08393	1.26957
	260414_at	AT1G69850		Arabidopsis thaliana nitrate transporter 1:2 (ATNRT1:2)	2.40836	1.14488
	246566_at	AT5G14940		Proton-dependent oligopeptide transport (POT) family protein	4.08886	1.03179
	262912_at	AT1G59740		Proton-dependent oligopeptide transport (POT) family protein	2.88114	-1.73471
	255726_at	AT1G25530		Lysine and histidine specific transporter	2.55223	1.1092
	261072_at	AT1G07340		Sugar transporter 2 (ATSTP2, STP2)	2.16759	1.29288
	264652_at	AT1G08920		ERD (early response to dehydration) six-like 1, ESL1	2.56109	1.43281
	254657_s_at	AT4G18210		Purine permease 10 (PUP10)	2.5086	1.31306
	248756_at	AT5G47560		Tonoplast dicarboxylate transporter (TDT)	3.98634	-1.24321
	248274_at	AT5G53510		Arabidopsis thaliana oligopeptide transporter 9 (ATOPT9)	2.34069	-1.15069
	259803_at	AT1G72150		Patellin (PATL1)	2.35257	1.09361
	265002_at	AT1G24400		Lysine histidine transporter 2 (LHT2)	2.14915	-1.06037
	260097_at	AT1G73220		Arabidopsis thaliana organic cation/carnitine transporter 1 (AtOCT1)	2.97174	1.01397
	247759_at	AT5G59040		Copper transporter 3 (COPT3)	2.82491	-1.11439
	259133_at	AT3G05400		Major facilitator superfamily protein, C2H2	2.6488	3.09753
	251916_at	AT3G53960		Proton-dependent oligopeptide transport (POT) family protein	2.31287	1.10239
	254396_at	AT4G21680		Proton-dependent oligopeptide transport (POT) family protein	3.1448	2.78389
	259310_s_at	AT3G05160		Major facilitator superfamily protein, C2H2	2.05777	1.66465
GO:0022857			1.3e-05	Transmembrane transporter activity
	249327_at	AT5G40890		Chloride channel A (ATCLC-A)	2.00855	2.01337
	252502_at	AT3G46900		Copper transporter 2 (COPT2)	2.81358	1.43664
	263402_at	AT2G04050		MATE efflux family protein	2.06982	2.03715
	265768_at	AT2G48020		Sugar transporter	2.01023	-1.09216
	253863_at	AT4G27420		ABC transporter family protein	2.15048	-1.07645
	246831_at	AT5G26340		Sugar transporter family13 (STP13), (MSS1)	2.75732	-1.39029
	256757_at	AT3G25620		ABC transporter family protein	3.16594	-1.35171
	256697_at	AT3G20660		Arabidopsis thaliana organic cation/carnitine transporter 4 (ATOCT4)	2.30596	1.14239
	245026_at	ATCG00140		ATPase III subunit (ATPH)	2.74777	-1.24431
	245671_at	AT1G28230		Purine permease 1 (PUP1)	2.34592	1.43983
	260302_at	AT1G80310		Molybdate transporter 2 (MOT2)	2.04658	1.35874
	264204_at	AT1G22710		Sucrose-proton symporter 2 (SUC2)	2.19174	-1.23073
	247902_at	AT5G57350		Arabidopsis thaliana arabidopsis H(+)-ATPase (ATAHA3)	3.01066	-1.1616
	265987_at	AT2G24240		Potassium channel tetramerisation domain-containing protein	2.36725	1.64737
	246781_at	AT5G27350		SFP1	7.50626	1.81193
	245019_at	ATCG00530		Chloroplast envelope membrane protein (cemA)	2.87179	-1.28618
	256970_at	AT3G21090		ABC transporter family protein	2.69972	1.74221
	248392_at	AT5G52050		MATE efflux protein-related	2.0129	1.07191
	256022_at	AT1G58360		Amino acid permease 1 (AAP1)	2.06591	1.32078
	247193_at	AT5G65380		Ripening-responsive protein	2.59176	1.15721
	257333_at	ATMG01360		Cytochrome c oxidase subunit 1 (COX1)	2.3033	1.0831
	249346_at	AT5G40780		Lysine histidine transporter1 (LHT1)	2.67627	-1.52529
	245025_at	ATCG00130		ATPase F subunit (ATPF)	2.2821	-1.6743
	254663_at	AT4G18290		Potassium channel in Arabidopsis thaliana 2 (KAT2)	2.34657	-1.01236
	260144_at	AT1G71960		ABC transporter family protein	2.0938	-1.60632
	245335_at	AT4G16160		ATOEP16-2, mitochondrial import inner membrane translocase subunit Tim17/Tim22/Tim23 family protein	2.08393	1.26957
	246566_at	AT5G14940		Proton-dependent oligopeptide transport (POT) family protein	4.08886	1.03179
	255726_at	AT1G25530		Lysine and histidine specific transporter	2.55223	1.1092
	261072_at	AT1G07340		Sugar transporter 2 (ATSTP2, STP2)	2.16759	1.29288
	264652_at	AT1G08920		ERD (early response to dehydration) six-like 1, ESL1	2.56109	1.43281
	254657_s_at	AT4G18210		Purine permease 10 (PUP10)	2.5086	1.31306
	248756_at	AT5G47560		Tonoplast dicarboxylate transporter (TDT)	3.98634	-1.24321
	265002_at	AT1G24400		Lysine histidine transporter 2 (LHT2)	2.14915	-1.06037
	260097_at	AT1G73220		Arabidopsis thaliana organic cation/carnitine transporter 1 (AtOCT1)	2.97174	1.01397
	247759_at	AT5G59040		Copper transporter 3 (COPT3)	2.82491	-1.11439
	259133_at	AT3G05400		Major facilitator superfamily protein, C2H2	2.6488	3.09753
	259310_s_at	AT3G05160		Major facilitator superfamily protein, C2H2	2.05777	1.66465
GO:0022891			6.1e-05	Substrate-specific transmembrane transporter activity
	256697_at	AT3G20660		Arabidopsis thaliana organic cation/carnitine transporter 4 (ATOCT4)	2.30596	1.14239
	252502_at	AT3G46900		Copper transporter 2 (COPT2)	2.81358	1.43664
	265768_at	AT2G48020		Sugar transporter	2.01023	-1.09216
	246831_at	AT5G26340		Sugar transporter family13 (STP13), (MSS1)	2.75732	-1.39029
	245026_at	ATCG00140		ATPase III subunit (ATPH)	2.74777	-1.24431
	245671_at	AT1G28230		Purine permease 1 (PUP1)	2.34592	1.43983
	260302_at	AT1G80310		Molybdate transporter 2 (MOT2)	2.04658	1.35874
	264204_at	AT1G22710		Sucrose-proton symporter 2 (SUC2)	2.19174	-1.23073
	247902_at	AT5G57350		Arabidopsis thaliana arabidopsis H(+)-ATPase (ATAHA3)	3.01066	-1.1616
	265987_at	AT2G24240		Potassium channel tetramerisation domain-containing protein	2.36725	1.64737
	246781_at	AT5G27350		SFP1	7.50626	1.81193
	245019_at	ATCG00530		Chloroplast envelope membrane protein (cemA)	2.87179	-1.28618
	256022_at	AT1G58360		Amino acid permease 1 (AAP1)	2.06591	1.32078
	245025_at	ATCG00130		ATPase F subunit (ATPF)	2.2821	-1.6743
	257333_at	ATMG01360		Cytochrome c oxidase subunit 1 (COX1)	2.3033	1.0831
	249346_at	AT5G40780		Lysine histidine transporter1 (LHT1)	2.67627	-1.52529
	254663_at	AT4G18290		Potassium channel in Arabidopsis thaliana 2 (KAT2)	2.34657	-1.01236
	245335_at	AT4G16160		ATOEP16-2, mitochondrial import inner membrane translocase subunit Tim17/Tim22/Tim23 family protein	2.08393	1.26957
	246566_at	AT5G14940		Proton-dependent oligopeptide transport (POT) family protein	4.08886	1.03179
	255726_at	AT1G25530		Lysine and histidine specific transporter	2.55223	1.1092
	261072_at	AT1G07340		Sugar transporter 2 (ATSTP2, STP2)	2.16759	1.29288
	264652_at	AT1G08920		ERD (early response to dehydration) six-like 1, ESL1	2.56109	1.43281
	254657_s_at	AT4G18210		Purine permease 10 (PUP10)	2.5086	1.31306
	248756_at	AT5G47560		Tonoplast dicarboxylate transporter (TDT)	3.98634	-1.24321
	265002_at	AT1G24400		Lysine histidine transporter 2 (LHT2)	2.14915	-1.06037
	259310_s_at	AT3G05160		Major facilitator superfamily protein, C2H2	2.05777	1.66465
	247759_at	AT5G59040		Copper transporter 3 (COPT3)	2.82491	-1.11439
	259133_at	AT3G05400		Major facilitator superfamily protein, C2H2	2.6488	3.09753
	249327_at	AT5G40890		Chloride channel A (ATCLC-A)	2.00855	2.01337
	260097_at	AT1G73220		Arabidopsis thaliana organic cation/carnitine transporter 1 (AtOCT1)	2.97174	1.01397
GO:0022804			7.7e-05	Active transmembrane transporter activity
	256697_at	AT3G20660		Arabidopsis thaliana organic cation/carnitine transporter 4 (ATOCT4)	2.30596	1.14239
	263402_at	AT2G04050		MATE efflux family protein	2.06982	2.03715
	265768_at	AT2G48020		Sugar transporter	2.01023	-1.09216
	253863_at	AT4G27420		ABC transporter family protein	2.15048	-1.07645
	246831_at	AT5G26340		Sugar transporter family13 (STP13), (MSS1)	2.75732	-1.39029
	256757_at	AT3G25620		ABC transporter family protein	3.16594	-1.35171
	264204_at	AT1G22710		Sucrose-proton symporter 2 (SUC2)	2.19174	-1.23073
	247902_at	AT5G57350		Arabidopsis thaliana arabidopsis H(+)-ATPase (ATAHA3)	3.01066	-1.1616
	246781_at	AT5G27350		SFP1	7.50626	1.81193
	256970_at	AT3G21090		ABC transporter family protein	2.69972	1.74221
	248392_at	AT5G52050		MATE efflux protein-related	2.0129	1.07191
	256022_at	AT1G58360		Amino acid permease 1 (AAP1)	2.06591	1.32078
	247193_at	AT5G65380		Ripening-responsive protein	2.59176	1.15721
	249346_at	AT5G40780		Lysine histidine transporter1 (LHT1)	2.67627	-1.52529
	260144_at	AT1G71960		ABC transporter family protein	2.0938	-1.60632
	245335_at	AT4G16160		ATOEP16-2, mitochondrial import inner membrane translocase subunit Tim17/Tim22/Tim23 family protein	2.08393	1.26957
	246566_at	AT5G14940		Proton-dependent oligopeptide transport (POT) family protein	4.08886	1.03179
	255726_at	AT1G25530		Lysine and histidine specific transporter	2.55223	1.1092
	261072_at	AT1G07340		Sugar transporter 2 (ATSTP2, STP2)	2.16759	1.29288
	264652_at	AT1G08920		ERD (early response to dehydration) six-like 1, ESL1	2.56109	1.43281
	248756_at	AT5G47560		Tonoplast dicarboxylate transporter (TDT)	3.98634	-1.24321
	265002_at	AT1G24400		Lysine histidine transporter 2 (LHT2)	2.14915	-1.06037
	259310_s_at	AT3G05160		Major facilitator superfamily protein, C2H2	2.05777	1.66465
	259133_at	AT3G05400		Major facilitator superfamily protein, C2H2	2.6488	3.09753
	260097_at	AT1G73220		Arabidopsis thaliana organic cation/carnitine transporter 1 (AtOCT1)	2.97174	1.01397
GO:0015144			8.5e-05	Carbohydrate transmembrane transporter activity
	261072_at	AT1G07340		Sugar transporter 2 (ATSTP2, STP2)	2.16759	1.29288
	264652_at	AT1G08920		ERD (early response to dehydration) six-like 1, ESL1	2.56109	1.43281
	256697_at	AT3G20660		Arabidopsis thaliana organic cation/carnitine transporter 4 (ATOCT4)	2.30596	1.14239
	264204_at	AT1G22710		Sucrose-proton symporter 2 (SUC2)	2.19174	-1.23073
	260097_at	AT1G73220		Arabidopsis thaliana organic cation/carnitine transporter 1 (AtOCT1)	2.97174	1.01397
	265768_at	AT2G48020		Sugar transporter	2.01023	-1.09216
	259133_at	AT3G05400		Major facilitator superfamily protein, C2H2	2.6488	3.09753
	246831_at	AT5G26340		Sugar transporter family13 (STP13), (MSS1)	2.75732	-1.39029
	259310_s_at	AT3G05160		Major facilitator superfamily protein, C2H2	2.05777	1.66465
	246781_at	AT5G27350		SFP1	7.50626	1.81193
GO:0022892			8.6e-05	Substrate-specific transporter activity
	256697_at	AT3G20660		Arabidopsis thaliana organic cation/carnitine transporter 4 (ATOCT4)	2.30596	1.14239
	252502_at	AT3G46900		Copper transporter 2 (COPT2)	2.81358	1.43664
	265768_at	AT2G48020		Sugar transporter	2.01023	-1.09216
	246831_at	AT5G26340		Sugar transporter family13 (STP13), (MSS1)	2.75732	-1.39029
	248276_at	AT5G53550		Yellow stripe like 3 (YSL3)	3.24451	-1.18563
	245026_at	ATCG00140		ATPase III subunit (ATPH)	2.74777	-1.24431
	247902_at	AT5G57350		Arabidopsis thaliana arabidopsis H(+)-ATPase (ATAHA3)	3.01066	-1.1616
	245671_at	AT1G28230		Purine permease 1 (PUP1)	2.34592	1.43983
	260302_at	AT1G80310		Molybdate transporter 2 (MOT2)	2.04658	1.35874
	264204_at	AT1G22710		Sucrose-proton symporter 2 (SUC2)	2.19174	-1.23073
	249327_at	AT5G40890		Chloride channel A (ATCLC-A)	2.00855	2.01337
	265987_at	AT2G24240		Potassium channel tetramerisation domain-containing protein	2.36725	1.64737
	246781_at	AT5G27350		SFP1	7.50626	1.81193
	245019_at	ATCG00530		Chloroplast envelope membrane protein (cemA)	2.87179	-1.28618
	256022_at	AT1G58360		Amino acid permease 1 (AAP1)	2.06591	1.32078
	245025_at	ATCG00130		ATPase F subunit (ATPF)	2.2821	-1.6743
	257333_at	ATMG01360		Cytochrome c oxidase subunit 1 (COX1)	2.3033	1.0831
	249346_at	AT5G40780		Lysine histidine transporter1 (LHT1)	2.67627	-1.52529
	254663_at	AT4G18290		Potassium channel in Arabidopsis thaliana 2 (KAT2)	2.34657	-1.01236
	245335_at	AT4G16160		ATOEP16-2, mitochondrial import inner membrane translocase subunit Tim17/Tim22/Tim23 family protein	2.08393	1.26957
	246566_at	AT5G14940		Proton-dependent oligopeptide transport (POT) family protein	4.08886	1.03179
	251882_at	AT3G54140		Peptide transporter 1 (PTR1)	3.10967	1.16518
	255726_at	AT1G25530		Lysine and histidine specific transporter	2.55223	1.1092
	261072_at	AT1G07340		Sugar transporter 2 (ATSTP2, STP2)	2.16759	1.29288
	264652_at	AT1G08920		ERD (early response to dehydration) six-like 1, ESL1	2.56109	1.43281
	254657_s_at	AT4G18210		Purine permease 10 (PUP10)	2.5086	1.31306
	248756_at	AT5G47560		Tonoplast dicarboxylate transporter (TDT)	3.98634	-1.24321
	248274_at	AT5G53510		Arabidopsis thaliana oligopeptide transporter 9 (ATOPT9)	2.34069	-1.15069
	265002_at	AT1G24400		Lysine histidine transporter 2 (LHT2)	2.14915	-1.06037
	259310_s_at	AT3G05160		Major facilitator superfamily protein, C2H2	2.05777	1.66465
	247759_at	AT5G59040		Copper transporter 3 (COPT3)	2.82491	-1.11439
	259133_at	AT3G05400		Major facilitator superfamily protein, C2H2	2.6488	3.09753
	260097_at	AT1G73220		Arabidopsis thaliana organic cation/carnitine transporter 1 (AtOCT1)	2.97174	1.01397
GO:0015295			9.9e-05	Solute:hydrogen symporter activity
	261072_at	AT1G07340		Sugar transporter 2 (ATSTP2, STP2)	2.16759	1.29288
	264652_at	AT1G08920		ERD (early response to dehydration) six-like 1, ESL1	2.56109	1.43281
	256697_at	AT3G20660		Arabidopsis thaliana organic cation/carnitine transporter 4 (ATOCT4)	2.30596	1.14239
	264204_at	AT1G22710		Sucrose-proton symporter 2 (SUC2)	2.19174	-1.23073
	265768_at	AT2G48020		Sugar transporter	2.01023	-1.09216
	259133_at	AT3G05400		Major facilitator superfamily protein, C2H2	2.6488	3.09753
	246831_at	AT5G26340		Sugar transporter family13 (STP13), (MSS1)	2.75732	-1.39029
	259310_s_at	AT3G05160		Major facilitator superfamily protein, C2H2	2.05777	1.66465
	246781_at	AT5G27350		SFP1	7.50626	1.81193
GO:0005402			9.9e-05	Cation:sugar symporter activity
	261072_at	AT1G07340		Sugar transporter 2 (ATSTP2, STP2)	2.16759	1.29288
	264652_at	AT1G08920		ERD (early response to dehydration) six-like 1, ESL1	2.56109	1.43281
	256697_at	AT3G20660		Arabidopsis thaliana organic cation/carnitine transporter 4 (ATOCT4)	2.30596	1.14239
	264204_at	AT1G22710		Sucrose-proton symporter 2 (SUC2)	2.19174	-1.23073
	265768_at	AT2G48020		Sugar transporter	2.01023	-1.09216
	259133_at	AT3G05400		Major facilitator superfamily protein, C2H2	2.6488	3.09753
	246831_at	AT5G26340		Sugar transporter family13 (STP13), (MSS1)	2.75732	-1.39029
	259310_s_at	AT3G05160		Major facilitator superfamily protein, C2H2	2.05777	1.66465
	246781_at	AT5G27350		SFP1	7.50626	1.81193
GO:0005351			9.9e-05	Sugar:hydrogen symporter activity
	261072_at	AT1G07340		Sugar transporter 2 (ATSTP2, STP2)	2.16759	1.29288
	264652_at	AT1G08920		ERD (early response to dehydration) six-like 1, ESL1	2.56109	1.43281
	256697_at	AT3G20660		Arabidopsis thaliana organic cation/carnitine transporter 4 (ATOCT4)	2.30596	1.14239
	264204_at	AT1G22710		Sucrose-proton symporter 2 (SUC2)	2.19174	-1.23073
	265768_at	AT2G48020		Sugar transporter	2.01023	-1.09216
	259133_at	AT3G05400		Major facilitator superfamily protein, C2H2	2.6488	3.09753
	246831_at	AT5G26340		Sugar transporter family13 (STP13), (MSS1)	2.75732	-1.39029
	259310_s_at	AT3G05160		Major facilitator superfamily protein, C2H2	2.05777	1.66465
	246781_at	AT5G27350		SFP1	7.50626	1.81193
GO:0008324			0.00011	Cation transmembrane transporter activity
	245019_at	ATCG00530		Chloroplast envelope membrane protein (cemA)	2.87179	-1.28618
	261072_at	AT1G07340		Sugar transporter 2 (ATSTP2, STP2)	2.16759	1.29288
	247759_at	AT5G59040		Copper transporter 3 (COPT3)	2.82491	-1.11439
	264652_at	AT1G08920		ERD (early response to dehydration) six-like 1, ESL1	2.56109	1.43281
	245026_at	ATCG00140		ATPase III subunit (ATPH)	2.74777	-1.24431
	245025_at	ATCG00130		ATPase F subunit (ATPF)	2.2821	-1.6743
	256697_at	AT3G20660		Arabidopsis thaliana organic cation/carnitine transporter 4 (ATOCT4)	2.30596	1.14239
	248756_at	AT5G47560		Tonoplast dicarboxylate transporter (TDT)	3.98634	-1.24321
	264204_at	AT1G22710		Sucrose-proton symporter 2 (SUC2)	2.19174	-1.23073
	257333_at	ATMG01360		Cytochrome c oxidase subunit 1 (COX1)	2.3033	1.0831
	254663_at	AT4G18290		Potassium channel in Arabidopsis thaliana 2 (KAT2)	2.34657	-1.01236
	252502_at	AT3G46900		Copper transporter 2 (COPT2)	2.81358	1.43664
	247902_at	AT5G57350		Arabidopsis thaliana arabidopsis H(+)-ATPase (ATAHA3)	3.01066	-1.1616
	265768_at	AT2G48020		Sugar transporter	2.01023	-1.09216
	259133_at	AT3G05400		Major facilitator superfamily protein, C2H2	2.6488	3.09753
	260097_at	AT1G73220		Arabidopsis thaliana organic cation/carnitine transporter 1 (AtOCT1)	2.97174	1.01397
	246831_at	AT5G26340		Sugar transporter family13 (STP13), (MSS1)	2.75732	-1.39029
	265987_at	AT2G24240		Potassium channel tetramerisation domain-containing protein	2.36725	1.64737
	259310_s_at	AT3G05160		Major facilitator superfamily protein, C2H2	2.05777	1.66465
	246781_at	AT5G27350		SFP1	7.50626	1.81193
GO:0015294			0.00013	Solute:cation symporter activity
	261072_at	AT1G07340		Sugar transporter 2 (ATSTP2, STP2)	2.16759	1.29288
	264652_at	AT1G08920		ERD (early response to dehydration) six-like 1, ESL1	2.56109	1.43281
	256697_at	AT3G20660		Arabidopsis thaliana organic cation/carnitine transporter 4 (ATOCT4)	2.30596	1.14239
	248756_at	AT5G47560		Tonoplast dicarboxylate transporter (TDT)	3.98634	-1.24321
	264204_at	AT1G22710		Sucrose-proton symporter 2 (SUC2)	2.19174	-1.23073
	265768_at	AT2G48020		Sugar transporter	2.01023	-1.09216
	259133_at	AT3G05400		Major facilitator superfamily protein, C2H2	2.6488	3.09753
	246831_at	AT5G26340		Sugar transporter family13 (STP13), (MSS1)	2.75732	-1.39029
	259310_s_at	AT3G05160		Major facilitator superfamily protein, C2H2	2.05777	1.66465
	246781_at	AT5G27350		SFP1	7.50626	1.81193
GO:0015293			0.00014	Symporter activity
	261072_at	AT1G07340		Sugar transporter 2 (ATSTP2, STP2)	2.16759	1.29288
	264652_at	AT1G08920		ERD (early response to dehydration) six-like 1, ESL1	2.56109	1.43281
	256697_at	AT3G20660		Arabidopsis thaliana organic cation/carnitine transporter 4 (ATOCT4)	2.30596	1.14239
	248756_at	AT5G47560		Tonoplast dicarboxylate transporter (TDT)	3.98634	-1.24321
	264204_at	AT1G22710		Sucrose-proton symporter 2 (SUC2)	2.19174	-1.23073
	265768_at	AT2G48020		Sugar transporter	2.01023	-1.09216
	259133_at	AT3G05400		Major facilitator superfamily protein, C2H2	2.6488	3.09753
	246831_at	AT5G26340		Sugar transporter family13 (STP13), (MSS1)	2.75732	-1.39029
	259310_s_at	AT3G05160		Major facilitator superfamily protein, C2H2	2.05777	1.66465
	246781_at	AT5G27350		SFP1	7.50626	1.81193
GO:0009055			0.00019	Electron carrier activity
	245003_at	ATCG00280		Chloroplast gene encoding a CP43 subunit (PSBC)	2.17656	-1.99416
	254432_at	AT4G20830		FAD-binding domain-containing protein	2.10927	-1.17577
	257633_at	AT3G26125		Cytochrome p450, family 86, subfamily C, polypeptide 2 (CYP86C2)	2.31104	-1.18422
	244966_at	ATCG00600		Cytochrome b6-f complex, subunit V (PETG)	2.24176	-1.29945
	260757_at	AT1G48940		Plastocyanin-like domain-containing protein	3.66048	-1.25373
	257625_at	AT3G26230		Cytochrome P450,family 71, subfamily B, polypeptide 24 (CYP71B24)	3.08081	-1.16713
	253099_s_at	AT4G37520		Peroxidase superfamily protein	3.70303	1.07343
	246620_at	AT5G36220		Cytochrome P450 81D1 (CYP81D1)	2.55147	-1.44249
	249996_at	AT5G18600		Glutaredoxin family protein	3.01694	-1.17227
	258063_at	AT3G14620		Cytochrome P450, family 72, subfamily A, polypeptide 8 (CYP72A8)	3.37385	-1.21728
	251196_at	AT3G62950		Glutaredoxin family protein	2.19743	-1.43745
	257333_at	ATMG01360		Cytochrome c oxidase subunit 1 (COX1)	2.3033	1.0831
	258094_at	AT3G14690		Cytochrome p450, family 72, subfamily A, polypeptide 15 (CYP72A15)	2.17937	1.36896
	257635_at	AT3G26280		Cytochrome P450, family 71, subfamily B, polypeptide 4 (CYP71B4)	5.38649	1.77744
	257624_at	AT3G26220		Cytochrome P450, family 71, subfamily B, polypeptide 3 (CYP71B3)	4.02717	1.09562
	259058_at	AT3G03470		Cytochrome P450, family 87, subfamily A, polypeptide 9 (member of CYP89A9)	4.01534	1.13414
	245002_at	ATCG00270		PSII D2 protein (PSBD)	2.54201	-1.52624
	246947_at	AT5G25120		Cytochrome p450, family71, subfamily B, polypeptide 11 (CYP71B11)	2.31495	1.09225
	248236_at	AT5G53870		Plastocyanin-like domain-containing protein	2.45388	1.38501
	249046_at	AT5G44400		FAD-binding domain-containing protein	4.45608	-5.65293
	257890_s_at	AT3G17070		Peroxidase family protein	2.00359	-1.17929
	244965_at	ATCG00590		ORF31, hypothetical protein	3.04045	-1.40989
GO:0051119			0.0002	Sugar transmembrane transporter activity
	261072_at	AT1G07340		Sugar transporter 2 (ATSTP2, STP2)	2.16759	1.29288
	264652_at	AT1G08920		ERD (early response to dehydration) six-like 1, ESL1	2.56109	1.43281
	256697_at	AT3G20660		Arabidopsis thaliana organic cation/carnitine transporter 4 (ATOCT4)	2.30596	1.14239
	264204_at	AT1G22710		Sucrose-proton symporter 2 (SUC2)	2.19174	-1.23073
	265768_at	AT2G48020		Sugar transporter	2.01023	-1.09216
	259133_at	AT3G05400		Major facilitator superfamily protein, C2H2	2.6488	3.09753
	246831_at	AT5G26340		Sugar transporter family13 (STP13), (MSS1)	2.75732	-1.39029
	259310_s_at	AT3G05160		Major facilitator superfamily protein, C2H2	2.05777	1.66465
	246781_at	AT5G27350		SFP1	7.50626	1.81193
GO:0016021			3.1e-08	Integral to membrane
	249800_at	AT5G23660		Arabidopsis homolog of Medicago truncatula 3 (MTN3)	2.97236	-1.05813
	261670_at	AT1G18520		Tetraspanin11 (TET11)	2.08231	-1.09297
	248050_at	AT5G56100		Glycine-rich protein / oleosin	2.61639	1.47249
	245003_at	ATCG00280		Chloroplast gene encoding a CP43 subunit (PSBC)	2.17656	-1.99416
	244933_at	ATCG01070		NADH dehydrogenase ND4L ( NDHE)	3.5524	-1.13003
	244972_at	ATCG00680		Encodes for CP47 (PSBB)	2.14067	-1.40882
	244966_at	ATCG00600		Cytochrome b6-f complex, subunit V (PETG)	2.24176	-1.29945
	245026_at	ATCG00140		ATPase III subunit (ATPH)	2.74777	-1.24431
	249775_at	AT5G24160		Squalene monoxygenase 6 (SQE6)	5.2711	2.7332
	245671_at	AT1G28230		Purine permease 1 (PUP1)	2.34592	1.43983
	245018_at	ATCG00520		Encodes a protein required for photosystem I assembly and stability	2.86352	-1.22585
	244973_at	ATCG00690		Encodes PSII-T (PSBT)	2.54072	-1.28805
	265987_at	AT2G24240		Potassium channel tetramerisation domain-containing protein	2.36725	1.64737
	244975_at	ATCG00710		Encodes a 8 kD phosphoprotein (PSBH)	2.16308	-1.27788
	246781_at	AT5G27350		SFP1	7.50626	1.81193
	245019_at	ATCG00530		Chloroplast envelope membrane protein (cemA)	2.87179	-1.28618
	266143_at	AT2G38905		Low temperature and salt responsive protein	3.37289	-1.16058
	245025_at	ATCG00130		ATPase F subunit (ATPF)	2.2821	-1.6743
	257333_at	ATMG01360		Cytochrome c oxidase subunit 1 (COX1)	2.3033	1.0831
	256601_s_at	AT3G28290		AT14 A (integrin like protein)	2.5442	5.23793
	244965_at	ATCG00590		ORF31, hypothetical protein	3.04045	-1.40989
	264652_at	AT1G08920		ERD (early response to dehydration) six-like 1, ESL1	2.56109	1.43281
	250639_at	AT5G07560		Glycine-rich protein 20 (GRP20)	5.40118	-1.42251
	261072_at	AT1G07340		Sugar transporter 2 (ATSTP2, STP2)	2.16759	1.29288
	245002_at	ATCG00270		PSII D2 protein (PSBD)	2.54201	-1.52624
	244974_at	ATCG00700		PSII low MW protein (PSBN)	2.19263	-1.59797
	252327_at	AT3G48740		Nodulin MtN3 family protein	2.90082	-1.00829
	260155_at	AT1G52870		Peroxisomal membrane 22 kDa (Mpv17/PMP22) family protein	2.70406	-1.06392
	247759_at	AT5G59040		Copper transporter 3 (COPT3)	2.82491	-1.11439
	259133_at	AT3G05400		Major facilitator superfamily protein, C2H2	2.6488	3.09753
	249774_at	AT5G24150		Squalene monoxygenase (SQE5),(SQP1)	2.01719	1.33941
	259310_s_at	AT3G05160		Major facilitator superfamily protein, C2H2	2.05777	1.66465
GO:0031224			2.7e-06	Intrinsic to membrane
	249800_at	AT5G23660		Arabidopsis homolog of Medicago truncatula 3 (MTN3)	2.97236	-1.05813
	252502_at	AT3G46900		Copper transporter 2 (COPT2)	2.81358	1.43664
	261670_at	AT1G18520		Tetraspanin11 (TET11)	2.08231	-1.09297
	248050_at	AT5G56100		Glycine-rich protein / oleosin	2.61639	1.47249
	245003_at	ATCG00280		Chloroplast gene encoding a CP43 subunit (PSBC)	2.17656	-1.99416
	244933_at	ATCG01070		NADH dehydrogenase ND4L ( NDHE)	3.5524	-1.13003
	244972_at	ATCG00680		Encodes for CP47 (PSBB)	2.14067	-1.40882
	244966_at	ATCG00600		Cytochrome b6-f complex, subunit V (PETG)	2.24176	-1.29945
	260155_at	AT1G52870		Peroxisomal membrane 22 kDa (Mpv17/PMP22) family protein	2.70406	-1.06392
	245026_at	ATCG00140		ATPase III subunit (ATPH)	2.74777	-1.24431
	249775_at	AT5G24160		Squalene monoxygenase 6 (SQE6)	5.2711	2.7332
	245671_at	AT1G28230		Purine permease 1 (PUP1)	2.34592	1.43983
	255101_at	AT4G08670		Lipid transfer protein (LTP) family protein	2.73992	1.02011
	245018_at	ATCG00520		Encodes a protein required for photosystem I assembly and stability	2.86352	-1.22585
	260757_at	AT1G48940		Plastocyanin-like domain-containing protein	3.66048	-1.25373
	244973_at	ATCG00690		Encodes PSII-T (PSBT)	2.54072	-1.28805
	265987_at	AT2G24240		Potassium channel tetramerisation domain-containing protein	2.36725	1.64737
	244975_at	ATCG00710		Encodes a 8 kD phosphoprotein (PSBH)	2.16308	-1.27788
	246781_at	AT5G27350		SFP1	7.50626	1.81193
	245019_at	ATCG00530		Chloroplast envelope membrane protein (cemA)	2.87179	-1.28618
	256057_at	AT1G07180		Alternative NAD(P)H dehydrogenase 1 (NDA1)	2.49492	-1.38763
	266143_at	AT2G38905		Low temperature and salt responsive protein	3.37289	-1.16058
	245025_at	ATCG00130		ATPase F subunit (ATPF)	2.2821	-1.6743
	257333_at	ATMG01360		Cytochrome c oxidase subunit 1 (COX1)	2.3033	1.0831
	256601_s_at	AT3G28290		AT14 A (integrin like protein)	2.5442	5.23793
	244965_at	ATCG00590		ORF31, hypothetical protein	3.04045	-1.40989
	264652_at	AT1G08920		ERD (early response to dehydration) six-like 1, ESL1	2.56109	1.43281
	261673_at	AT1G18280		Lipid transfer protein (LTP) family protein	3.75636	-1.12803
	264005_at	AT2G22470		Arabinogalactan protein 2 (AGP2)	2.11866	2.48179
	250639_at	AT5G07560		Glycine-rich protein 20 (GRP20)	5.40118	-1.42251
	261072_at	AT1G07340		Sugar transporter 2 (ATSTP2, STP2)	2.16759	1.29288
	245002_at	ATCG00270		PSII D2 protein (PSBD)	2.54201	-1.52624
	244974_at	ATCG00700		PSII low MW protein (PSBN)	2.19263	-1.59797
	252327_at	AT3G48740		Nodulin MtN3 family protein	2.90082	-1.00829
	248236_at	AT5G53870		Plastocyanin-like domain-containing protein	2.45388	1.38501
	247759_at	AT5G59040		Copper transporter 3 (COPT3)	2.82491	-1.11439
	259133_at	AT3G05400		Major facilitator superfamily protein, C2H2	2.6488	3.09753
	249774_at	AT5G24150		Squalene monoxygenase (SQE5),(SQP1)	2.01719	1.33941
	259310_s_at	AT3G05160		Major facilitator superfamily protein, C2H2	2.05777	1.66465
GO:0005576			0.00012	Extracellular region
	261224_at	AT1G20160		Subtilisin-like serine endopeptidase family protein (ATSBT5.2)	2.91128	1.13981
	257102_at	AT3G25050		Xyloglucan endotransglycosylase/hydrolase 3 (XTH3)	11.1531	-1.00018
	250636_at	AT5G07520		Glycine-rich protein 18 (GRP18)	2.83957	1.13406
	247866_at	AT5G57550		Xyloglucan endotransglycosylase 3 (XTR3)	2.21051	-1.00944
	262683_at	AT1G75920		Family II extracellular lipase 5 (EXL5)	2.97747	-1.1151
	250635_at	AT5G07510		Glycine-rich protein 14 (GRP14)	3.56356	1.0097
	252234_at	AT3G49780		Phytosulfokine 4 precursor (ATPSK4); growth factor	2.94162	1.75404
	259803_at	AT1G72150		Patellin (PATL1)	2.35257	1.09361
	266392_at	AT2G41280		Late embryogenesis abundant protein like (TM10)	4.00723	1.09232
	252320_at	AT3G48580		Xyloglucosyl transferase	6.65211	1.34387
	254232_at	AT4G23600		Coronatine induced 1 (CORI3)	2.85265	1.55384
	262674_at	AT1G75910		Extracellular lipase 4 (EXL4)	3.00297	1.01832
	250610_at	AT5G07550		Glycine-rich protein19 (GRP19)	2.81885	-1.12833
	247109_at	AT5G65870		Phytosulfokine 5 precursor (ATPSK5); growth factor	3.21462	1.49947
	248622_at	AT5G49360		Beta-xylosidase 1 (BXL1)	3.08726	3.82561
	262675_at	AT1G75930		Extracellular lipase 6 (EXL6)	3.39677	-1.03799
	247356_at	AT5G63800		Mucilage-modified 2 (MUM2)	2.41833	-1.04854
	245803_at	AT1G47128		Responsive to dehydration 21 (RD21)	2.36778	1.50332
	250637_at	AT5G07530		Glycine-rich protein 17 (GRP17)	3.90468	1.01452
	254432_at	AT4G20830		FAD-binding domain-containing protein	2.10927	-1.17577
GO:0009523			0.00022	Photosystem II
	245002_at	ATCG00270		PSII D2 protein (PSBD)	2.54201	-1.52624
	244974_at	ATCG00700		PSII low MW protein (PSBN)	2.19263	-1.59797
	245003_at	ATCG00280		Chloroplast gene encoding a CP43 subunit (PSBC)	2.17656	-1.99416
	244973_at	ATCG00690		Encodes PSII-T (PSBT)	2.54072	-1.28805
	244975_at	ATCG00710		Encodes a 8 kD phosphoprotein (PSBH)	2.16308	-1.27788
	244972_at	ATCG00680		Encodes for CP47 (PSBB)	2.14067	-1.40882
AgriGO categories for significantly up-regulated (2 ≥ fold) genes in rootstock flower buds (Details of genes)
GO trem	Probeset ID	Gene ID	p-value	Description	Fold change, Scion vs Rootstock
					Flower buds	Leaf
GO:0007018			3.7e-05	Microtubule-based movement
	245607_at	AT4G14330		Phragmoplast-associated kinesin-related protein 2 (PAKRP2)	-2.02872	1.20626
	265349_at	AT2G22610		Kinesin motor protein-related	-2.02906	1.0567
	259151_at	AT3G10310		ATP binding / microtubule motor	-2.02949	1.27381
	249809_at	AT5G23910		ATP binding / microtubule motor	-2.04442	1.2804
	259851_at	AT1G72250		Kinesin motor protein-related	-2.12705	1.28941
GO:0003777			0.00012	Microtubule motor activity
	245607_at	AT4G14330		Phragmoplast-associated kinesin-related protein 2 (PAKRP2)	-2.02872	1.20626
	265349_at	AT2G22610		Kinesin motor protein-related	-2.02906	1.0567
	259151_at	AT3G10310		ATP binding / microtubule motor	-2.02949	1.27381
	249809_at	AT5G23910		ATP binding / microtubule motor	-2.04442	1.2804
	259851_at	AT1G72250		Kinesin motor protein-related	-2.12705	1.28941
GO:0003774			0.00039	Motor activity
	245607_at	AT4G14330		Phragmoplast-associated kinesin-related protein 2 (PAKRP2)	-2.02872	1.20626
	265349_at	AT2G22610		Kinesin motor protein-related	-2.02906	1.0567
	259151_at	AT3G10310		ATP binding / microtubule motor	-2.02949	1.27381
	249809_at	AT5G23910		ATP binding / microtubule motor	-2.04442	1.2804
	259851_at	AT1G72250		Kinesin motor protein-related	-2.12705	1.28941

## Sheet: Table 4
AgriGO categories for significantly up-regulated (2 ≥ fold) genes in scion leaf (Details of genes)
GO trem	Probeset ID	Gene ID	p-value	Description	Fold change, Scion vs Rootstock
GO:0010876			6.6e-16	Lipid localization	Leaf	Flower buds
	265111_at	at1g62510		Protease inhibitor/seed storage/lipid transfer protein (LTP) family protein	4.78712	6.10396
	250619_at	at5g07230		Protease inhibitor	2.18882	-1.33226
	266415_at	at2g38530		Lipid transfer protein 2 (LTP2)	5.60676	2.98836
	256145_at	at1g48750		Protease inhibitor	2.00606	1.50936
	259063_at	at3g07450		Protease inhibitor	2.17748	-2.26384
	258675_at	at3g08770		Lipid transfer protein 6 (LTP6)	3.10001	-1.27429
	252090_at	at3g52130		Protease inhibitor/seed storage/lipid transfer protein (LTP) family protein	3.59604	-2.29484
	247718_at	at5g59310		Lipid transfer protein 4 (LTP4)	9.1014	3.25208
	247462_at	at5g62080		Protease inhibitor	5.41084	-1.47718
	266098_at	at2g37870		Protease inhibitor	2.32318	1.98225
GO:0010584			1.5e-12	Pollen exine formation
	253222_at	at4g34850		Less adhesive pollen 5 (LPA 5)	4.28417	1.04784
	256297_at	at1g69500		Electron carrier	3.70957	-1.64708
	261051_at	at1g01280		Cytochrome P450, Family 703, Subfamily A, polypeptide 2 (CYP703A2)	3.03519	-1.55415
	261096_at	at1g62940		Acyl-CoA synthetase 5 (ACOS5)	3.47728	-1.76855
	256662_at	at3g11980		Male sterility 2 (MS2)	2.68133	-1.45177
	256481_at	at1g33430		Galactosyltransferase family protein	2.64391	-1.27541
	264175_at	at1g02050		Less adhesive pollen 6 (LPA 6)	4.16555	1.04784
	245622_at	at4g14080		Maternal effect embryo arrest 48 (MEE48)	6.92619	-1.79224
GO:0010927			7e-12	Cellular component assembly involved in morphogenesis
	253222_at	at4g34850		Less adhesive pollen 5 (LPA 5)	4.28417	1.04784
	256297_at	at1g69500		Electron carrier	3.70957	-1.64708
	261051_at	at1g01280		Cytochrome P450, Family 703, Subfamily A, polypeptide 2 (CYP703A2)	3.03519	-1.55415
	261096_at	at1g62940		Acyl-CoA synthetase 5 (ACOS5)	3.47728	-1.76855
	256662_at	at3g11980		Male sterility 2 (MS2)	2.68133	-1.45177
	256481_at	at1g33430		Galactosyltransferase family protein	2.64391	-1.27541
	264175_at	at1g02050		Less adhesive pollen 6 (LPA 6)	4.16555	1.04784
	245622_at	at4g14080		Maternal effect embryo arrest 48 (MEE48)	6.92619	-1.79224
GO:0010208			7e-12	Pollen wall assembly
	253222_at	at4g34850		Less adhesive pollen 5 (LPA 5)	4.28417	1.04784
	256297_at	at1g69500		Electron carrier	3.70957	-1.64708
	261051_at	at1g01280		Cytochrome P450, Family 703, Subfamily A, polypeptide 2 (CYP703A2)	3.03519	-1.55415
	261096_at	at1g62940		Acyl-CoA synthetase 5 (ACOS5)	3.47728	-1.76855
	256662_at	at3g11980		Male sterility 2 (MS2)	2.68133	-1.45177
	256481_at	at1g33430		Galactosyltransferase family protein	2.64391	-1.27541
	264175_at	at1g02050		Less adhesive pollen 6 (LPA 6)	4.16555	1.04784
	245622_at	at4g14080		Maternal effect embryo arrest 48 (MEE48)	6.92619	-1.79224
GO:0048646			1.3e-09	Anatomical structure formation involved in morphogenesis
	248413_at	at5g51600		Pleiade (PLE); microtubule binding	2.14761	-1.63264
	253222_at	at4g34850		Less adhesive pollen 5 (LPA 5)	4.28417	1.04784
	256297_at	at1g69500		Electron carrier	3.70957	-1.64708
	261051_at	at1g01280		Cytochrome P450, Family 703, Subfamily A, polypeptide 2 (CYP703A2)	3.03519	-1.55415
	261096_at	at1g62940		Acyl-CoA synthetase 5 (ACOS5)	3.47728	-1.76855
	256662_at	at3g11980		Male sterility 2 (MS2)	2.68133	-1.45177
	256481_at	at1g33430		Galactosyltransferase family protein	2.64391	-1.27541
	264872_at	at1g24260		SEPALLATA3 (SEP3)	3.50609	-1.08465
	264175_at	at1g02050		Less adhesive pollen 6 (LPA 6)	4.16555	1.04784
	245622_at	at4g14080		Maternal effect embryo arrest 48 (MEE48)	6.92619	-1.79224
GO:0006869			1.7e-08	Lipid transport
	265111_at	at1g62510		Protease inhibitor/seed storage/lipid transfer protein (LTP) family protein	4.78712	6.10396
	250619_at	at5g07230		Protease inhibitor	2.18882	-1.33226
	266415_at	at2g38530		Lipid transfer protein 2 (LTP2)	5.60676	2.98836
	256145_at	at1g48750		Protease inhibitor	2.00606	1.50936
	259063_at	at3g07450		Protease inhibitor	2.17748	-2.26384
	258675_at	at3g08770		Lipid transfer protein 6 (LTP6)	3.10001	-1.27429
	247718_at	at5g59310		Lipid transfer protein 4 (LTP4)	9.1014	3.25208
	247462_at	at5g62080		Protease inhibitor	5.41084	-1.47718
	266098_at	at2g37870		Protease inhibitor	2.32318	1.98225
GO:0009555			1.7e-07	Pollen development
	249895_at	at5g22500		Fatty acyl-CoA reductase 1 (FAR1)	3.61562	-1.45774
	253222_at	at4g34850		Less adhesive pollen 5 (LPA 5)	4.28417	1.04784
	256297_at	at1g69500		Electron carrier	3.70957	-1.64708
	261051_at	at1g01280		Cytochrome P450, Family 703, Subfamily A, polypeptide 2 (CYP703A2)	3.03519	-1.55415
	261096_at	at1g62940		Acyl-CoA synthetase 5 (ACOS5)	3.47728	-1.76855
	256662_at	at3g11980		Male sterility 2 (MS2)	2.68133	-1.45177
	256481_at	at1g33430		Galactosyltransferase family protein	2.64391	-1.27541
	264175_at	at1g02050		Less adhesive pollen 6 (LPA 6)	4.16555	1.04784
	245622_at	at4g14080		Maternal effect embryo arrest 48 (MEE48)	6.92619	-1.79224
GO:0012505			4.7e-07	Endomembrane system
	254465_at	at4g20420		Tapetum-specific protein-related	7.15119	-2.20192
	261222_at	at1g20120		Family II extracellular lipase	2.03395	2.45826
	265261_at	at2g42990		GDSL-motif lipase/hydrolase family protein	2.62665	-1.5406
	265441_at	at2g20870		Cell wall protein precursor	5.35356	-1.17082
	263475_at	at2g31945		Response to cyclopentenone	5.47793	9.34235
	258923_at	at3g10450		Serine carboxypeptidase-like 7 (SCPL7)	4.40241	7.21983
	250891_at	at5g04530		3-Ketoacyl-CoA synthase 19 (KCS19)	3.05525	-1.01516
	264433_at	at1g61810		Beta glucosidase (BGLU45)	3.29666	5.04389
	258675_at	at3g08770		Lipid transfer protein 6 (LTP6)	3.10001	-1.27429
	252090_at	at3g52130		Protease inhibitor/seed storage/lipid transfer protein (LTP) family protein	3.59604	-2.29484
	247718_at	at5g59310		Lipid transfer protein 4 (LTP4)	9.1014	3.25208
	253753_at	at4g29030		Glycine-rich protein	2.37725	-1.28028
	259802_at	at1g72260		Thionin 2.1 (THI2.1)	5.96057	1.39047
	260941_at	at1g44970		Peroxidase	3.22339	-1.64355
	246416_at	at5g16920		Pollen exine formation	5.49182	-1.55464
	264514_at	at1g09500		Cinnamyl-alcohol dehydrogenase (CAD) family	9.37507	8.33125
	249775_at	at5g24160		Squalene monoxygenase 6 (SQE6)	2.7332	5.2711
	265111_at	at1g62510		Protease inhibitor/seed storage/lipid transfer protein (LTP) family protein	4.78712	6.10396
	256145_at	at1g48750		Protease inhibitor	2.00606	1.50936
	248218_at	at5g53710		Uncharacterised protein	2.37743	5.13905
	253829_at	at4g28040		Nodulin MtN21 family protein	3.13245	2.29491
	259719_at	at1g61070		Low-molecuylar-weight cysteine-rich 66 (LCR66)	3.4568	-1.55488
	258589_at	at3g04290		LI-tolerant lipse 1 (LTL1)	2.79344	-1.25621
	254665_at	at4g18340		Glycosyl hydrolase family 17 protein	2.58383	-1.0114
	250619_at	at5g07230		Protease inhibitor	2.18882	-1.33226
	267265_at	at2g22980		Serine carboxypeptidase-like 13 (SCPL13)	2.10744	2.37893
	262238_at	at1g48300		Diacylglycerol O-acyltransferase activity	2.78564	1.91054
	264573_at	at1g05310		Pectinesterase family protein	2.21944	1.47797
	253285_at	at4g34250		3-Ketoacyl-CoA synthase 16 (KCS16)	2.30616	2.05862
	261051_at	at1g01280		Cytochrome P450, Family 703, Subfamily A, polypeptide 2 (CYP703A2)	3.03519	-1.55415
	247462_at	at5g62080		Protease inhibitor	5.41084	-1.47718
	266098_at	at2g37870		Protease inhibitor	2.32318	1.98225
	256021_at	at1g58270		ZW9	3.15857	3.76432
	265127_at	at1g55560		SKU5 Similar 14 (sks14)	2.16553	1.41276
	257129_at	at3g20100		CYP705A19	2.3535	1.41444
	259063_at	at3g07450		Protease inhibitor	2.17748	-2.26384
	256481_at	at1g33430		Galactosyltransferase family protein	2.64391	-1.27541
	245325_at	at4g14130		Xyloglucan endotransglycosylase 7 (XTR7)	7.11519	-1.36994
	245622_at	at4g14080		Maternal effect embryo arrest 48 (MEE48)	6.92619	-1.79224
	246687_at	at5g33370		GDSL-motif lipase/hydrolase family protein	2.71044	-1.20758
	258652_at	at3g09910		Arabidopsis RAB GTPase homolog C2B (ATRABC2B)	2.45852	3.33827
	251438_s_at	at3g59930		Defensin-like (DEFL) family protein	9.87858	1.69414
	248969_at	at5g45310		Uncharacterised protein	2.55141	4.48342
GO:0022607			7.9e-07	Cellular component assembly
	248413_at	at5g51600		Pleiade (PLE); microtubule binding	2.14761	-1.63264
	253222_at	at4g34850		Less adhesive pollen 5 (LPA 5)	4.28417	1.04784
	256297_at	at1g69500		Electron carrier	3.70957	-1.64708
	261051_at	at1g01280		Cytochrome P450, Family 703, Subfamily A, polypeptide 2 (CYP703A2)	3.03519	-1.55415
	261096_at	at1g62940		Acyl-CoA synthetase 5 (ACOS5)	3.47728	-1.76855
	256662_at	at3g11980		Male sterility 2 (MS2)	2.68133	-1.45177
	256481_at	at1g33430		Galactosyltransferase family protein	2.64391	-1.27541
	264175_at	at1g02050		Less adhesive pollen 6 (LPA 6)	4.16555	1.04784
	245622_at	at4g14080		Maternal effect embryo arrest 48 (MEE48)	6.92619	-1.79224
	262840_at	at1g14900		High mobility group A (HMGA)	3.5363	-1.2829
	265817_at	at2g18050		Histone H1-3 ( HIS1-3)	8.2377	27.0423
GO:0048229			3.7e-06	Gametophyte development
	249895_at	at5g22500		Fatty acyl-CoA reductase 1 (FAR1)	3.61562	-1.45774
	253222_at	at4g34850		Less adhesive pollen 5 (LPA 5)	4.28417	1.04784
	256297_at	at1g69500		Electron carrier	3.70957	-1.64708
	261051_at	at1g01280		Cytochrome P450, Family 703, Subfamily A, polypeptide 2 (CYP703A2)	3.03519	-1.55415
	261096_at	at1g62940		Acyl-CoA synthetase 5 (ACOS5)	3.47728	-1.76855
	256662_at	at3g11980		Male sterility 2 (MS2)	2.68133	-1.45177
	256481_at	at1g33430		Galactosyltransferase family protein	2.64391	-1.27541
	264175_at	at1g02050		Less adhesive pollen 6 (LPA 6)	4.16555	1.04784
	245622_at	at4g14080		Maternal effect embryo arrest 48 (MEE48)	6.92619	-1.79224
GO:0048869			5.1e-06	Cellular developmental process
	249895_at	at5g22500		Fatty acyl-CoA reductase 1 (FAR1)	3.61562	-1.45774
	264041_at	at2g03710		SEPALLATA 4 (SEP4)	2.14479	1.38643
	259372_at	at1g69120		Apetala1 (AP1)	2.33684	-1.18826
	253222_at	at4g34850		Less adhesive pollen 5 (LPA 5)	4.28417	1.04784
	256297_at	at1g69500		Electron carrier	3.70957	-1.64708
	261051_at	at1g01280		Cytochrome P450, Family 703, Subfamily A, polypeptide 2 (CYP703A2)	3.03519	-1.55415
	261096_at	at1g62940		Acyl-CoA synthetase 5 (ACOS5)	3.47728	-1.76855
	256662_at	at3g11980		Male sterility 2 (MS2)	2.68133	-1.45177
	256481_at	at1g33430		Galactosyltransferase family protein	2.64391	-1.27541
	264872_at	at1g24260		SEPALLATA3 (SEP3)	3.50609	-1.08465
	264175_at	at1g02050		Less adhesive pollen 6 (LPA 6)	4.16555	1.04784
	252563_at	at3g45970		Arabidopsis thaliana expansin-like A1 (ATEXLA1)	3.56236	2.04619
	245622_at	at4g14080		Maternal effect embryo arrest 48 (MEE48)	6.92619	-1.79224
GO:0008289			7.1e-06	Lipid binding
	265111_at	at1g62510		Protease inhibitor/seed storage/lipid transfer protein (LTP) family protein	4.78712	6.10396
	250619_at	at5g07230		Protease inhibitor	2.18882	-1.33226
	266415_at	at2g38530		Lipid transfer protein 2 (LTP2)	5.60676	2.98836
	256145_at	at1g48750		Protease inhibitor	2.00606	1.50936
	259063_at	at3g07450		Protease inhibitor	2.17748	-2.26384
	258675_at	at3g08770		Lipid transfer protein 6 (LTP6)	3.10001	-1.27429
	252090_at	at3g52130		Protease inhibitor/seed storage/lipid transfer protein (LTP) family protein	3.59604	-2.29484
	247718_at	at5g59310		Lipid transfer protein 4 (LTP4)	9.1014	3.25208
	247462_at	at5g62080		Protease inhibitor	5.41084	-1.47718
	266098_at	at2g37870		Protease inhibitor	2.32318	1.98225
GO:0048856			2.3e-05	Anatomical structure development
	261051_at	at1g01280		Cytochrome P450, Family 703, Subfamily A, polypeptide 2 (CYP703A2)	3.03519	-1.55415
	259124_at	at3g02310		Sepallata 2 (SEP2)	3.51205	1.21358
	252780_at	at3g42960		Arabidopsis tapetum 1 (ATA1 ); binding / catalytic/ oxidoreductase | chr3:15018695-15019685 REVERSE	2.57341	-1.42755
	248622_at	at5g49360		Beta-xylosidase 1 (BXL1)	3.82561	3.08726
	248606_at	at5g49450		Arabidopsis thaliana basic leucine-zipper 1(AtbZIP1)	2.00154	3.24353
	248413_at	at5g51600		Pleiade (PLE); microtubule binding	2.14761	-1.63264
	259372_at	at1g69120		Apetala1 (AP1)	2.33684	-1.18826
	256297_at	at1g69500		Electron carrier	3.70957	-1.64708
	246531_at	at5g15800		SEPALLATA1 (SEP1)	14.5817	1.05151
	261096_at	at1g62940		Acyl-CoA synthetase 5 (ACOS5)	3.47728	-1.76855
	264872_at	at1g24260		SEPALLATA3 (SEP3)	3.50609	-1.08465
	264175_at	at1g02050		Less adhesive pollen 6 (LPA 6)	4.16555	1.04784
	249813_at	at5g23940		Embryo defective 3009 (EMB3009)	2.3883	-1.11864
	267364_at	at2g40080		Early flowering 4 (ELF4)	2.94722	1.21243
	264041_at	at2g03710		SEPALLATA 4 (SEP4)	2.14479	1.38643
	262128_at	at1g52690		Late embryogenesis abundant protein	7.87225	13.5918
	253222_at	at4g34850		Less adhesive pollen 5 (LPA 5)	4.28417	1.04784
	247052_at	at5g66700		Homeobox 53 (HB53)	2.58364	3.7297
	256662_at	at3g11980		Male sterility 2 (MS2)	2.68133	-1.45177
	256481_at	at1g33430		Galactosyltransferase family protein	2.64391	-1.27541
	252563_at	at3g45970		Arabidopsis thaliana expansin-like A1 (ATEXLA1)	3.56236	2.04619
	245622_at	at4g14080		Maternal effect embryo arrest 48 (MEE48)	6.92619	-1.79224
	246103_at	at5g28640		Angustifolia 3 (AN3) protein binding / transcription coactivator	3.06146	-1.62164
GO:0032989			3.7e-05	Cellular component morphogenesis
	253222_at	at4g34850		Less adhesive pollen 5 (LPA 5)	4.28417	1.04784
	256297_at	at1g69500		Electron carrier	3.70957	-1.64708
	261051_at	at1g01280		Cytochrome P450, Family 703, Subfamily A, polypeptide 2 (CYP703A2)	3.03519	-1.55415
	261096_at	at1g62940		Acyl-CoA synthetase 5 (ACOS5)	3.47728	-1.76855
	256662_at	at3g11980		Male sterility 2 (MS2)	2.68133	-1.45177
	256481_at	at1g33430		Galactosyltransferase family protein	2.64391	-1.27541
	264175_at	at1g02050		Less adhesive pollen 6 (LPA 6)	4.16555	1.04784
	252563_at	at3g45970		Arabidopsis thaliana expansin-like A1 (ATEXLA1)	3.56236	2.04619
	245622_at	at4g14080		Maternal effect embryo arrest 48 (MEE48)	6.92619	-1.79224
GO:0045229			5.5e-05	External encapsulating structure organization
	253222_at	at4g34850		Less adhesive pollen 5 (LPA 5)	4.28417	1.04784
	256297_at	at1g69500		Electron carrier	3.70957	-1.64708
	261051_at	at1g01280		Cytochrome P450, Family 703, Subfamily A, polypeptide 2 (CYP703A2)	3.03519	-1.55415
	261096_at	at1g62940		Acyl-CoA synthetase 5 (ACOS5)	3.47728	-1.76855
	256662_at	at3g11980		Male sterility 2 (MS2)	2.68133	-1.45177
	256481_at	at1g33430		Galactosyltransferase family protein	2.64391	-1.27541
	264175_at	at1g02050		Less adhesive pollen 6 (LPA 6)	4.16555	1.04784
	245622_at	at4g14080		Maternal effect embryo arrest 48 (MEE48)	6.92619	-1.79224
GO:0009791			7.2e-05	Post-embryonic development
	259124_at	at3g02310		Sepallata 2 (SEP2)	3.51205	1.21358
	267364_at	at2g40080		Early flowering 4 (ELF4)	2.94722	1.21243
	264041_at	at2g03710		SEPALLATA 4 (SEP4)	2.14479	1.38643
	259372_at	at1g69120		Apetala1 (AP1)	2.33684	-1.18826
	262128_at	at1g52690		Late embryogenesis abundant protein	7.87225	13.5918
	252780_at	at3g42960		Arabidopsis tapetum 1 (ATA1 ); binding / catalytic/ oxidoreductase | chr3:15018695-15019685 REVERSE	2.57341	-1.42755
	246531_at	at5g15800		SEPALLATA1 (SEP1)	14.5817	1.05151
	264872_at	at1g24260		SEPALLATA3 (SEP3)	3.50609	-1.08465
	261375_at	at1g53160		Squamosa promoter binding protein-like 4 (SPL4)	2.47005	-1.07301
	245622_at	at4g14080		Maternal effect embryo arrest 48 (MEE48)	6.92619	-1.79224
	248622_at	at5g49360		Beta-xylosidase 1 (BXL1)	3.82561	3.08726
	249813_at	at5g23940		Embryo defective 3009 (EMB3009)	2.3883	-1.11864
	248606_at	at5g49450		Arabidopsis thaliana basic leucine-zipper 1(AtbZIP1)	2.00154	3.24353
GO:0032501			0.00013	Multicellular organismal process
	261051_at	at1g01280		Cytochrome P450, Family 703, Subfamily A, polypeptide 2 (CYP703A2)	3.03519	-1.55415
	259124_at	at3g02310		Sepallata 2 (SEP2)	3.51205	1.21358
	252780_at	at3g42960		Arabidopsis tapetum 1 (ATA1 ); binding / catalytic/ oxidoreductase | chr3:15018695-15019685 REVERSE	2.57341	-1.42755
	248622_at	at5g49360		Beta-xylosidase 1 (BXL1)	3.82561	3.08726
	248606_at	at5g49450		Arabidopsis thaliana basic leucine-zipper 1(AtbZIP1)	2.00154	3.24353
	259372_at	at1g69120		Apetala1 (AP1)	2.33684	-1.18826
	256297_at	at1g69500		Electron carrier	3.70957	-1.64708
	264175_at	at1g02050		Less adhesive pollen 6 (LPA 6)	4.16555	1.04784
	261096_at	at1g62940		Acyl-CoA synthetase 5 (ACOS5)	3.47728	-1.76855
	249895_at	at5g22500		Fatty acyl-CoA reductase 1 (FAR1)	3.61562	-1.45774
	264872_at	at1g24260		SEPALLATA3 (SEP3)	3.50609	-1.08465
	246531_at	at5g15800		SEPALLATA1 (SEP1)	14.5817	1.05151
	249813_at	at5g23940		Embryo defective 3009 (EMB3009)	2.3883	-1.11864
	247035_at	at5g67110		ALC (ALCATRAZ)	2.70876	2.32205
	267364_at	at2g40080		Early flowering 4 (ELF4)	2.94722	1.21243
	264041_at	at2g03710		SEPALLATA 4 (SEP4)	2.14479	1.38643
	262128_at	at1g52690		Late embryogenesis abundant protein	7.87225	13.5918
	253222_at	at4g34850		Less adhesive pollen 5 (LPA 5)	4.28417	1.04784
	247052_at	at5g66700		Homeobox 53 (HB53)	2.58364	3.7297
	256662_at	at3g11980		Male sterility 2 (MS2)	2.68133	-1.45177
	256481_at	at1g33430		Galactosyltransferase family protein	2.64391	-1.27541
	245622_at	at4g14080		Maternal effect embryo arrest 48 (MEE48)	6.92619	-1.79224
	261375_at	at1g53160		Squamosa promoter binding protein-like 4 (SPL4)	2.47005	-1.07301
	246103_at	at5g28640		Angustifolia 3 (AN3) protein binding / transcription coactivator	3.06146	-1.62164
GO:0009653			0.00014	Anatomical structure morphogenesis
	259372_at	at1g69120		Apetala1 (AP1)	2.33684	-1.18826
	248413_at	at5g51600		Pleiade (PLE); microtubule binding	2.14761	-1.63264
	253222_at	at4g34850		Less adhesive pollen 5 (LPA 5)	4.28417	1.04784
	256297_at	at1g69500		Electron carrier	3.70957	-1.64708
	261051_at	at1g01280		Cytochrome P450, Family 703, Subfamily A, polypeptide 2 (CYP703A2)	3.03519	-1.55415
	261096_at	at1g62940		Acyl-CoA synthetase 5 (ACOS5)	3.47728	-1.76855
	256662_at	at3g11980		Male sterility 2 (MS2)	2.68133	-1.45177
	256481_at	at1g33430		Galactosyltransferase family protein	2.64391	-1.27541
	264872_at	at1g24260		SEPALLATA3 (SEP3)	3.50609	-1.08465
	264175_at	at1g02050		Less adhesive pollen 6 (LPA 6)	4.16555	1.04784
	252563_at	at3g45970		Arabidopsis thaliana expansin-like A1 (ATEXLA1)	3.56236	2.04619
	245622_at	at4g14080		Maternal effect embryo arrest 48 (MEE48)	6.92619	-1.79224
GO:0033036	P	Macromolecule localization	11, 404, 148, 22075	0.018
	265111_at	at1g62510		Protease inhibitor/seed storage/lipid transfer protein (LTP) family protein	4.78712	6.10396
	250619_at	at5g07230		Protease inhibitor	2.18882	-1.33226
	266415_at	at2g38530		Lipid transfer protein 2 (LTP2)	5.60676	2.98836
	256145_at	at1g48750		Protease inhibitor	2.00606	1.50936
	259063_at	at3g07450		Protease inhibitor	2.17748	-2.26384
	258675_at	at3g08770		Lipid transfer protein 6 (LTP6)	3.10001	-1.27429
	252090_at	at3g52130		Protease inhibitor/seed storage/lipid transfer protein (LTP) family protein	3.59604	-2.29484
	247718_at	at5g59310		Lipid transfer protein 4 (LTP4)	9.1014	3.25208
	247462_at	at5g62080		Protease inhibitor	5.41084	-1.47718
	258652_at	at3g09910		Arabidopsis RAB GTPase homolog C2B (ATRABC2B)	2.45852	3.33827
	266098_at	at2g37870		Protease inhibitor	2.32318	1.98225
GO:0007275			0.0002	Multicellular organismal development
	261051_at	at1g01280		Cytochrome P450, Family 703, Subfamily A, polypeptide 2 (CYP703A2)	3.03519	-1.55415
	259124_at	at3g02310		Sepallata 2 (SEP2)	3.51205	1.21358
	252780_at	at3g42960		Arabidopsis tapetum 1 (ATA1 ); binding / catalytic/ oxidoreductase | chr3:15018695-15019685 REVERSE	2.57341	-1.42755
	248622_at	at5g49360		Beta-xylosidase 1 (BXL1)	3.82561	3.08726
	248606_at	at5g49450		Arabidopsis thaliana basic leucine-zipper 1(AtbZIP1)	2.00154	3.24353
	259372_at	at1g69120		Apetala1 (AP1)	2.33684	-1.18826
	256297_at	at1g69500		Electron carrier	3.70957	-1.64708
	246531_at	at5g15800		SEPALLATA1 (SEP1)	14.5817	1.05151
	261096_at	at1g62940		Acyl-CoA synthetase 5 (ACOS5)	3.47728	-1.76855
	249895_at	at5g22500		Fatty acyl-CoA reductase 1 (FAR1)	3.61562	-1.45774
	264872_at	at1g24260		SEPALLATA3 (SEP3)	3.50609	-1.08465
	264175_at	at1g02050		Less adhesive pollen 6 (LPA 6)	4.16555	1.04784
	249813_at	at5g23940		Embryo defective 3009 (EMB3009)	2.3883	-1.11864
	267364_at	at2g40080		Early flowering 4 (ELF4)	2.94722	1.21243
	264041_at	at2g03710		SEPALLATA 4 (SEP4)	2.14479	1.38643
	262128_at	at1g52690		Late embryogenesis abundant protein	7.87225	13.5918
	253222_at	at4g34850		Less adhesive pollen 5 (LPA 5)	4.28417	1.04784
	247052_at	at5g66700		Homeobox 53 (HB53)	2.58364	3.7297
	256662_at	at3g11980		Male sterility 2 (MS2)	2.68133	-1.45177
	256481_at	at1g33430		Galactosyltransferase family protein	2.64391	-1.27541
	245622_at	at4g14080		Maternal effect embryo arrest 48 (MEE48)	6.92619	-1.79224
	261375_at	at1g53160		Squamosa promoter binding protein-like 4 (SPL4)	2.47005	-1.07301
	246103_at	at5g28640		Angustifolia 3 (AN3) protein binding / transcription coactivator	3.06146	-1.62164
GO:0032502			0.00026	Developmental process
	261051_at	at1g01280		Cytochrome P450, Family 703, Subfamily A, polypeptide 2 (CYP703A2)	3.03519	-1.55415
	259124_at	at3g02310		Sepallata 2 (SEP2)	3.51205	1.21358
	252780_at	at3g42960		Arabidopsis tapetum 1 (ATA1 ); binding / catalytic/ oxidoreductase | chr3:15018695-15019685 REVERSE	2.57341	-1.42755
	248622_at	at5g49360		Beta-xylosidase 1 (BXL1)	3.82561	3.08726
	248606_at	at5g49450		Arabidopsis thaliana basic leucine-zipper 1(AtbZIP1)	2.00154	3.24353
	248413_at	at5g51600		Pleiade (PLE); microtubule binding	2.14761	-1.63264
	259372_at	at1g69120		Apetala1 (AP1)	2.33684	-1.18826
	256297_at	at1g69500		Electron carrier	3.70957	-1.64708
	246531_at	at5g15800		SEPALLATA1 (SEP1)	14.5817	1.05151
	261096_at	at1g62940		Acyl-CoA synthetase 5 (ACOS5)	3.47728	-1.76855
	249895_at	at5g22500		Fatty acyl-CoA reductase 1 (FAR1)	3.61562	-1.45774
	264872_at	at1g24260		SEPALLATA3 (SEP3)	3.50609	-1.08465
	264175_at	at1g02050		Less adhesive pollen 6 (LPA 6)	4.16555	1.04784
	249813_at	at5g23940		Embryo defective 3009 (EMB3009)	2.3883	-1.11864
	267364_at	at2g40080		Early flowering 4 (ELF4)	2.94722	1.21243
	264041_at	at2g03710		SEPALLATA 4 (SEP4)	2.14479	1.38643
	262128_at	at1g52690		Late embryogenesis abundant protein	7.87225	13.5918
	253222_at	at4g34850		Less adhesive pollen 5 (LPA 5)	4.28417	1.04784
	247052_at	at5g66700		Homeobox 53 (HB53)	2.58364	3.7297
	256662_at	at3g11980		Male sterility 2 (MS2)	2.68133	-1.45177
	256481_at	at1g33430		Galactosyltransferase family protein	2.64391	-1.27541
	252563_at	at3g45970		Arabidopsis thaliana expansin-like A1 (ATEXLA1)	3.56236	2.04619
	245622_at	at4g14080		Maternal effect embryo arrest 48 (MEE48)	6.92619	-1.79224
	261375_at	at1g53160		Squamosa promoter binding protein-like 4 (SPL4)	2.47005	-1.07301
	246103_at	at5g28640		Angustifolia 3 (AN3) protein binding / transcription coactivator	3.06146	-1.62164
GO:0044085			0.0003	Cellular component biogenesis
	248413_at	at5g51600		Pleiade (PLE); microtubule binding	2.14761	-1.63264
	253222_at	at4g34850		Less adhesive pollen 5 (LPA 5)	4.28417	1.04784
	256297_at	at1g69500		Electron carrier	3.70957	-1.64708
	261051_at	at1g01280		Cytochrome P450, Family 703, Subfamily A, polypeptide 2 (CYP703A2)	3.03519	-1.55415
	261096_at	at1g62940		Acyl-CoA synthetase 5 (ACOS5)	3.47728	-1.76855
	256662_at	at3g11980		Male sterility 2 (MS2)	2.68133	-1.45177
	256481_at	at1g33430		Galactosyltransferase family protein	2.64391	-1.27541
	264175_at	at1g02050		Less adhesive pollen 6 (LPA 6)	4.16555	1.04784
	245622_at	at4g14080		Maternal effect embryo arrest 48 (MEE48)	6.92619	-1.79224
	262840_at	at1g14900		High mobility group A (HMGA)	3.5363	-1.2829
	265817_at	at2g18050		Histone H1-3 ( HIS1-3)	8.2377	27.0423
GO:0044464			0.00056	Cell part
	254465_at	at4g20420		Tapetum-specific protein-related	7.15119	-2.20192
	265261_at	at2g42990		GDSL-motif lipase/hydrolase family protein	2.62665	-1.5406
	265441_at	at2g20870		Cell wall protein precursor	5.35356	-1.17082
	249327_at	at5g40890		Chloride channel A (ATCLC-A)	2.01337	2.00855
	263402_at	at2g04050		MATE efflux family protein	2.03715	2.06982
	250565_at	at5g08000		Glucan endo-1,3-beta-glucosidase-like protein 3 (E13L3)	2.77524	-1.2943
	258675_at	at3g08770		Lipid transfer protein 6 (LTP6)	3.10001	-1.27429
	247718_at	at5g59310		Lipid transfer protein 4 (LTP4)	9.1014	3.25208
	248490_at	at5g50940		Transcription from RNA polymerase II promoter	2.19827	1.16499
	263515_at	at2g21640		Response to oxidative stress	2.16608	1.77471
	266168_at	at2g38870		Protease inhibitor	2.38716	1.05387
	266119_at	at2g02100		Low-molecuylar-weight cysteine-rich 69 (LCR69)	2.10265	-1.38398
	245748_at	at1g51140		Basic helix-loop-helix (bHLH) family protein	2.37739	1.79669
	266327_at	at2g46680		Arabidopsis thaliana homeobox 7 (ATHB-7)	2.75686	10.5988
	265983_at	at2g18550		Homeobox-2 (HB-2)	5.05563	16.1848
	264318_at	at1g04220		3-Ketoacyl-CoA synthase 2 (KCS2)	2.13685	1.36253
	260875_at	at1g21410		S-phase kinase-associated protein 2A (SKP2A)	2.29539	2.46647
	248218_at	at5g53710		Uncharacterised protein	2.37743	5.13905
	254665_at	at4g18340		Glycosyl hydrolase family 17 protein	2.58383	-1.0114
	253078_at	at4g36180		Leucine-rich repeat family protein	2.03426	-1.41477
	264872_at	at1g24260		SEPALLATA3 (SEP3)	3.50609	-1.08465
	249850_at	at5g23240		Heat shock protein-DNAJ	2.22312	1.79996
	247035_at	at5g67110		ALC (ALCATRAZ)	2.70876	2.32205
	264005_at	at2g22470		Arabinogalactan protein 2 (AGP2)	2.48179	2.11866
	262840_at	at1g14900		High mobility group A (HMGA)	3.5363	-1.2829
	247925_at	at5g57560		Touch 4 (TCH4)	2.31006	1.32297
	245622_at	at4g14080		Maternal effect embryo arrest 48 (MEE48)	6.92619	-1.79224
	246687_at	at5g33370		GDSL-motif lipase/hydrolase family protein	2.71044	-1.20758
	266693_at	at2g19800		Myo-inositol oxygenase 2 (MIOX2)	3.41656	-2.88093
	260415_at	at1g69790		Protein kinase	2.13625	2.0636
	260527_at	at2g47270		Transcription factor	6.0277	3.97466
	263475_at	at2g31945		Response to cyclopentenone	5.47793	9.34235
	264433_at	at1g61810		Beta glucosidase (BGLU45)	3.29666	5.04389
	259802_at	at1g72260		Thionin 2.1 (THI2.1)	5.96057	1.39047
	258254_at	at3g26782		Binding	2.02475	-1.06319
	259124_at	at3g02310		Sepallata 2 (SEP2)	3.51205	1.21358
	259596_at	at1g28130		Indole-3-acetic acid amido synthetase (GH3.17)	2.08909	1.94155
	249775_at	at5g24160		Squalene monoxygenase 6 (SQE6)	2.7332	5.2711
	248622_at	at5g49360		Beta-xylosidase 1 (BXL1)	3.82561	3.08726
	267115_s_at	at2g32540		Cellulose synthase; ATCSLB04	2.23029	4.39958
	256244_at	at3g12520		Sulfate transmembrane transporter (SULTR4;2)	2.24669	1.23953
	256763_at	at3g16860		Cobra-like protein8 precursor (COBL8)	2.18935	1.00889
	267265_at	at2g22980		Serine carboxypeptidase-like 13 (SCPL13)	2.10744	2.37893
	246531_at	at5g15800		SEPALLATA1 (SEP1)	14.5817	1.05151
	256601_s_at	at3g28290		AT14 A (integrin like protein)	5.23793	2.5442
	249939_at	at5g22430		Ovule development	3.53897	-1.24402
	254915_s_at	at4g11320		Cysteine proteinase 2 (CP2)	2.19327	-1.62225
	254396_at	at4g21680		Proton-dependent oligopeptide transport (POT) family protein	2.78389	3.1448
	260204_at	at1g52900		Disease resistance protein (TIR class)	2.02687	1.01757
	253373_at	at4g33150		Lysine-ketoglutarate reductase/saccharopine dehydrogenase bifunctional enzyme	7.13006	3.59776
	256021_at	at1g58270		ZW9	3.15857	3.76432
	257129_at	at3g20100		CYP705A19	2.3535	1.41444
	258392_at	at3g15400		ATA20	2.33579	1.44885
	247279_at	at5g64310		Arabinogalactan protein 1 (AGP1)	2.03226	-1.35125
	247052_at	at5g66700		Homeobox 53 (HB53)	2.58364	3.7297
	256662_at	at3g11980		Male sterility 2 (MS2)	2.68133	-1.45177
	250860_at	at5g04770		Cationic amino acid transporter 6 (CAT6)	2.26225	1.20333
	258652_at	at3g09910		Arabidopsis RAB GTPase homolog C2B (ATRABC2B)	2.45852	3.33827
	261222_at	at1g20120		Family II extracellular lipase	2.03395	2.45826
	263034_at	at1g24020		MLP-like protein 423 (MLP423)	2.07134	-1.14559
	261051_at	at1g01280		Cytochrome P450, Family 703, Subfamily A, polypeptide 2 (CYP703A2)	3.03519	-1.55415
	258923_at	at3g10450		Serine carboxypeptidase-like 7 (SCPL7)	4.40241	7.21983
	250891_at	at5g04530		3-Ketoacyl-CoA synthase 19 (KCS19)	3.05525	-1.01516
	252090_at	at3g52130		Protease inhibitor/seed storage/lipid transfer protein (LTP) family protein	3.59604	-2.29484
	265817_at	at2g18050		Histone H1-3 ( HIS1-3)	8.2377	27.0423
	256145_at	at1g48750		Protease inhibitor	2.00606	1.50936
	248606_at	at5g49450		Arabidopsis thaliana basic leucine-zipper 1(AtbZIP1)	2.00154	3.24353
	261957_at	at1g64660		Arabidopsis thaliana methionine gamma-lyase (ATMGL)	2.02388	5.10508
	248413_at	at5g51600		Pleiade (PLE); microtubule binding	2.14761	-1.63264
	265263_at	at2g42940		DNA-binding family protein	4.70387	-2.65147
	261096_at	at1g62940		Acyl-CoA synthetase 5 (ACOS5)	3.47728	-1.76855
	249895_at	at5g22500		Fatty acyl-CoA reductase 1 (FAR1)	3.61562	-1.45774
	260515_at	at1g51460		ABC transporter family protein	2.20822	1.10285
	247937_at	at5g57110		Autoinhibited CA2+ -ATPase, isoform 8 (ACA8)	2.26753	-1.02009
	247462_at	at5g62080		Protease inhibitor	5.41084	-1.47718
	266098_at	at2g37870		Protease inhibitor	2.32318	1.98225
	267364_at	at2g40080		Early flowering 4 (ELF4)	2.94722	1.21243
	264041_at	at2g03710		SEPALLATA 4 (SEP4)	2.14479	1.38643
	256481_at	at1g33430		Galactosyltransferase family protein	2.64391	-1.27541
	259133_at	at3g05400		Major facilitator superfamily protein, C2H2	3.09753	2.6488
	261375_at	at1g53160		Squamosa promoter binding protein-like 4 (SPL4)	2.47005	-1.07301
	251438_s_at	at3g59930		Defensin-like (DEFL) family protein	9.87858	1.69414
	259063_at	at3g07450		Protease inhibitor	2.17748	-2.26384
	253753_at	at4g29030		Glycine-rich protein	2.37725	-1.28028
	260941_at	at1g44970		Peroxidase	3.22339	-1.64355
	246416_at	at5g16920		Pollen exine formation	5.49182	-1.55464
	264514_at	at1g09500		Cinnamyl-alcohol dehydrogenase (CAD) family	9.37507	8.33125
	265111_at	at1g62510		Protease inhibitor/seed storage/lipid transfer protein (LTP) family protein	4.78712	6.10396
	254016_at	at4g26150		Cytokinin-responsive GATA factor 1 (CGA1)	2.32635	1.31201
	251221_at	at3g62550		Universal stress protein (USP) family protein	2.09649	3.18112
	253829_at	at4g28040		Nodulin MtN21 family protein	3.13245	2.29491
	245757_at	at1g35140		Phosphate-induced 1 (PHI-1)	3.63492	1.47393
	259719_at	at1g61070		Low-molecuylar-weight cysteine-rich 66 (LCR66)	3.4568	-1.55488
	258589_at	at3g04290		LI-tolerant lipse 1 (LTL1)	2.79344	-1.25621
	265913_at	at2g25625		Uncharacterised protein	2.06615	2.17342
	250619_at	at5g07230		Protease inhibitor	2.18882	-1.33226
	266415_at	at2g38530		Lipid transfer protein 2 (LTP2)	5.60676	2.98836
	262238_at	at1g48300		Diacylglycerol O-acyltransferase activity	2.78564	1.91054
	264217_at	at1g60190		Plant U-box 19 (PUB19)	2.07048	4.30832
	264573_at	at1g05310		Pectinesterase family protein	2.21944	1.47797
	256243_at	at3g12500		Arabidopsis thaliana basic chitinase (ATHCHIB)	2.3095	1.71738
	253285_at	at4g34250		3-Ketoacyl-CoA synthase 16 (KCS16)	2.30616	2.05862
	257642_at	at3g25710		Basic helix-loop-helix 32 (BHLH32)	2.16886	-1.24981
	248969_at	at5g45310		Uncharacterised protein	2.55141	4.48342
	259878_at	at1g76790		O-methyltransferase family 2 protein	5.4028	1.04784
	259372_at	at1g69120		Apetala1 (AP1)	2.33684	-1.18826
	254683_at	at4g13800		Permease-related	2.0072	1.27469
	265127_at	at1g55560		SKU5 Similar 14 (sks14)	2.16553	1.41276
	263496_at	at2g42570		Uncharacterised protein	2.05881	-1.41026
	245325_at	at4g14130		Xyloglucan endotransglycosylase 7 (XTR7)	7.11519	-1.36994
	252563_at	at3g45970		Arabidopsis thaliana expansin-like A1 (ATEXLA1)	3.56236	2.04619
GO:0005623			0.00056	Cell
	254465_at	at4g20420		Tapetum-specific protein-related	7.15119	-2.20192
	265261_at	at2g42990		GDSL-motif lipase/hydrolase family protein	2.62665	-1.5406
	265441_at	at2g20870		Cell wall protein precursor	5.35356	-1.17082
	249327_at	at5g40890		Chloride channel A (ATCLC-A)	2.01337	2.00855
	263402_at	at2g04050		MATE efflux family protein	2.03715	2.06982
	250565_at	at5g08000		Glucan endo-1,3-beta-glucosidase-like protein 3 (E13L3)	2.77524	-1.2943
	258675_at	at3g08770		Lipid transfer protein 6 (LTP6)	3.10001	-1.27429
	247718_at	at5g59310		Lipid transfer protein 4 (LTP4)	9.1014	3.25208
	248490_at	at5g50940		Transcription from RNA polymerase II promoter	2.19827	1.16499
	263515_at	at2g21640		Response to oxidative stress	2.16608	1.77471
	266168_at	at2g38870		Protease inhibitor	2.38716	1.05387
	266119_at	at2g02100		Low-molecuylar-weight cysteine-rich 69 (LCR69)	2.10265	-1.38398
	245748_at	at1g51140		Basic helix-loop-helix (bHLH) family protein	2.37739	1.79669
	266327_at	at2g46680		Arabidopsis thaliana homeobox 7 (ATHB-7)	2.75686	10.5988
	265983_at	at2g18550		Homeobox-2 (HB-2)	5.05563	16.1848
	264318_at	at1g04220		3-Ketoacyl-CoA synthase 2 (KCS2)	2.13685	1.36253
	260875_at	at1g21410		S-phase kinase-associated protein 2A (SKP2A)	2.29539	2.46647
	248218_at	at5g53710		Uncharacterised protein	2.37743	5.13905
	254665_at	at4g18340		Glycosyl hydrolase family 17 protein	2.58383	-1.0114
	253078_at	at4g36180		Leucine-rich repeat family protein	2.03426	-1.41477
	264872_at	at1g24260		SEPALLATA3 (SEP3)	3.50609	-1.08465
	249850_at	at5g23240		Heat shock protein-DNAJ	2.22312	1.79996
	247035_at	at5g67110		ALC (ALCATRAZ)	2.70876	2.32205
	264005_at	at2g22470		Arabinogalactan protein 2 (AGP2)	2.48179	2.11866
	262840_at	at1g14900		High mobility group A (HMGA)	3.5363	-1.2829
	247925_at	at5g57560		Touch 4 (TCH4)	2.31006	1.32297
	245622_at	at4g14080		Maternal effect embryo arrest 48 (MEE48)	6.92619	-1.79224
	246687_at	at5g33370		GDSL-motif lipase/hydrolase family protein	2.71044	-1.20758
	266693_at	at2g19800		Myo-inositol oxygenase 2 (MIOX2)	3.41656	-2.88093
	260415_at	at1g69790		Protein kinase	2.13625	2.0636
	260527_at	at2g47270		Transcription factor	6.0277	3.97466
	263475_at	at2g31945		Response to cyclopentenone	5.47793	9.34235
	264433_at	at1g61810		Beta glucosidase (BGLU45)	3.29666	5.04389
	259802_at	at1g72260		Thionin 2.1 (THI2.1)	5.96057	1.39047
	258254_at	at3g26782		Binding	2.02475	-1.06319
	259124_at	at3g02310		Sepallata 2 (SEP2)	3.51205	1.21358
	259596_at	at1g28130		Indole-3-acetic acid amido synthetase (GH3.17)	2.08909	1.94155
	249775_at	at5g24160		Squalene monoxygenase 6 (SQE6)	2.7332	5.2711
	248622_at	at5g49360		Beta-xylosidase 1 (BXL1)	3.82561	3.08726
	267115_s_at	at2g32540		Cellulose synthase; ATCSLB04	2.23029	4.39958
	256244_at	at3g12520		Sulfate transmembrane transporter (SULTR4;2)	2.24669	1.23953
	256763_at	at3g16860		Cobra-like protein8 precursor (COBL8)	2.18935	1.00889
	267265_at	at2g22980		Serine carboxypeptidase-like 13 (SCPL13)	2.10744	2.37893
	246531_at	at5g15800		SEPALLATA1 (SEP1)	14.5817	1.05151
	256601_s_at	at3g28290		AT14 A (integrin like protein)	5.23793	2.5442
	249939_at	at5g22430		Ovule development	3.53897	-1.24402
	254915_s_at	at4g11320		Cysteine proteinase 2 (CP2)	2.19327	-1.62225
	254396_at	at4g21680		Proton-dependent oligopeptide transport (POT) family protein	2.78389	3.1448
	260204_at	at1g52900		Disease resistance protein (TIR class)	2.02687	1.01757
	253373_at	at4g33150		Lysine-ketoglutarate reductase/saccharopine dehydrogenase bifunctional enzyme	7.13006	3.59776
	256021_at	at1g58270		ZW9	3.15857	3.76432
	257129_at	at3g20100		CYP705A19	2.3535	1.41444
	258392_at	at3g15400		ATA20	2.33579	1.44885
	247279_at	at5g64310		Arabinogalactan protein 1 (AGP1)	2.03226	-1.35125
	247052_at	at5g66700		Homeobox 53 (HB53)	2.58364	3.7297
	256662_at	at3g11980		Male sterility 2 (MS2)	2.68133	-1.45177
	250860_at	at5g04770		Cationic amino acid transporter 6 (CAT6)	2.26225	1.20333
	258652_at	at3g09910		Arabidopsis RAB GTPase homolog C2B (ATRABC2B)	2.45852	3.33827
	261222_at	at1g20120		Family II extracellular lipase	2.03395	2.45826
	263034_at	at1g24020		MLP-like protein 423 (MLP423)	2.07134	-1.14559
	261051_at	at1g01280		Cytochrome P450, Family 703, Subfamily A, polypeptide 2 (CYP703A2)	3.03519	-1.55415
	258923_at	at3g10450		Serine carboxypeptidase-like 7 (SCPL7)	4.40241	7.21983
	250891_at	at5g04530		3-Ketoacyl-CoA synthase 19 (KCS19)	3.05525	-1.01516
	252090_at	at3g52130		Protease inhibitor/seed storage/lipid transfer protein (LTP) family protein	3.59604	-2.29484
	265817_at	at2g18050		Histone H1-3 ( HIS1-3)	8.2377	27.0423
	256145_at	at1g48750		Protease inhibitor	2.00606	1.50936
	248606_at	at5g49450		Arabidopsis thaliana basic leucine-zipper 1(AtbZIP1)	2.00154	3.24353
	261957_at	at1g64660		Arabidopsis thaliana methionine gamma-lyase (ATMGL)	2.02388	5.10508
	248413_at	at5g51600		Pleiade (PLE); microtubule binding	2.14761	-1.63264
	265263_at	at2g42940		DNA-binding family protein	4.70387	-2.65147
	261096_at	at1g62940		Acyl-CoA synthetase 5 (ACOS5)	3.47728	-1.76855
	249895_at	at5g22500		Fatty acyl-CoA reductase 1 (FAR1)	3.61562	-1.45774
	260515_at	at1g51460		ABC transporter family protein	2.20822	1.10285
	247937_at	at5g57110		Autoinhibited CA2+ -ATPase, isoform 8 (ACA8)	2.26753	-1.02009
	247462_at	at5g62080		Protease inhibitor	5.41084	-1.47718
	266098_at	at2g37870		Protease inhibitor	2.32318	1.98225
	267364_at	at2g40080		Early flowering 4 (ELF4)	2.94722	1.21243
	264041_at	at2g03710		SEPALLATA 4 (SEP4)	2.14479	1.38643
	256481_at	at1g33430		Galactosyltransferase family protein	2.64391	-1.27541
	259133_at	at3g05400		Major facilitator superfamily protein, C2H2	3.09753	2.6488
	261375_at	at1g53160		Squamosa promoter binding protein-like 4 (SPL4)	2.47005	-1.07301
	251438_s_at	at3g59930		Defensin-like (DEFL) family protein	9.87858	1.69414
	259063_at	at3g07450		Protease inhibitor	2.17748	-2.26384
	253753_at	at4g29030		Glycine-rich protein	2.37725	-1.28028
	260941_at	at1g44970		Peroxidase	3.22339	-1.64355
	246416_at	at5g16920		Pollen exine formation	5.49182	-1.55464
	264514_at	at1g09500		Cinnamyl-alcohol dehydrogenase (CAD) family	9.37507	8.33125
	265111_at	at1g62510		Protease inhibitor/seed storage/lipid transfer protein (LTP) family protein	4.78712	6.10396
	254016_at	at4g26150		Cytokinin-responsive GATA factor 1 (CGA1)	2.32635	1.31201
	251221_at	at3g62550		Universal stress protein (USP) family protein	2.09649	3.18112
	253829_at	at4g28040		Nodulin MtN21 family protein	3.13245	2.29491
	245757_at	at1g35140		Phosphate-induced 1 (PHI-1)	3.63492	1.47393
	259719_at	at1g61070		Low-molecuylar-weight cysteine-rich 66 (LCR66)	3.4568	-1.55488
	258589_at	at3g04290		LI-tolerant lipse 1 (LTL1)	2.79344	-1.25621
	265913_at	at2g25625		Uncharacterised protein	2.06615	2.17342
	250619_at	at5g07230		Protease inhibitor	2.18882	-1.33226
	266415_at	at2g38530		Lipid transfer protein 2 (LTP2)	5.60676	2.98836
	262238_at	at1g48300		Diacylglycerol O-acyltransferase activity	2.78564	1.91054
	264217_at	at1g60190		Plant U-box 19 (PUB19)	2.07048	4.30832
	264573_at	at1g05310		Pectinesterase family protein	2.21944	1.47797
	256243_at	at3g12500		Arabidopsis thaliana basic chitinase (ATHCHIB)	2.3095	1.71738
	253285_at	at4g34250		3-Ketoacyl-CoA synthase 16 (KCS16)	2.30616	2.05862
	257642_at	at3g25710		Basic helix-loop-helix 32 (BHLH32)	2.16886	-1.24981
	248969_at	at5g45310		Uncharacterised protein	2.55141	4.48342
	259878_at	at1g76790		O-methyltransferase family 2 protein	5.4028	1.04784
	259372_at	at1g69120		Apetala1 (AP1)	2.33684	-1.18826
	254683_at	at4g13800		Permease-related	2.0072	1.27469
	265127_at	at1g55560		SKU5 Similar 14 (sks14)	2.16553	1.41276
	263496_at	at2g42570		Uncharacterised protein	2.05881	-1.41026
	245325_at	at4g14130		Xyloglucan endotransglycosylase 7 (XTR7)	7.11519	-1.36994
	252563_at	at3g45970		Arabidopsis thaliana expansin-like A1 (ATEXLA1)	3.56236	2.04619
GO:0016747			0.0012	Transferase activity, transferring acyl groups other than amino-acyl groups
	253222_at	at4g34850		Less adhesive pollen 5 (LPA 5)	4.28417	1.04784
	259054_at	at3g03480		Acetyl CoA:(Z)-3-hexen-1-ol acetyltransferase (CHAT)	3.37815	2.8652
	264318_at	at1g04220		3-Ketoacyl-CoA synthase 2 (KCS2)	2.13685	1.36253
	264175_at	at1g02050		Less adhesive pollen 6 (LPA 6)	4.16555	1.04784
	253285_at	at4g34250		3-Ketoacyl-CoA synthase 16 (KCS16)	2.30616	2.05862
	250891_at	at5g04530		3-Ketoacyl-CoA synthase 19 (KCS19)	3.05525	-1.01516
	249813_at	at5g23940		Embryo defective 3009 (EMB3009)	2.3883	-1.11864
GO:0030528			0.0012	Transcription regulator activity
	247668_at	at5g60100		Arabidopsis pseudo-response regulator 3 (APRR3)	3.98296	1.48575
	260527_at	at2g47270		Transcription factor	6.0277	3.97466
	256418_at	at3g06160		Transcriptional factor B3 family protein	2.21391	-1.51233
	259124_at	at3g02310		Sepallata 2 (SEP2)	3.51205	1.21358
	245748_at	at1g51140		Basic helix-loop-helix (bHLH) family protein	2.37739	1.79669
	266327_at	at2g46680		Arabidopsis thaliana homeobox 7 (ATHB-7)	2.75686	10.5988
	265983_at	at2g18550		Homeobox-2 (HB-2)	5.05563	16.1848
	254016_at	at4g26150		Cytokinin-responsive GATA factor 1 (CGA1)	2.32635	1.31201
	257985_at	at3g20810		Transcription factor jumonji (jmjC) domain-containing protein	6.36574	1.55118
	248606_at	at5g49450		Arabidopsis thaliana basic leucine-zipper 1(AtbZIP1)	2.00154	3.24353
	256918_s_at	at4g01580		Transcriptional factor B3 family protein	3.51343	-1.07187
	246531_at	at5g15800		SEPALLATA1 (SEP1)	14.5817	1.05151
	261663_at	at1g18330		Early-phytochrome-responsive1 (EPR1)	2.63813	1.23019
	257642_at	at3g25710		Basic helix-loop-helix 32 (BHLH32)	2.16886	-1.24981
	264872_at	at1g24260		SEPALLATA3 (SEP3)	3.50609	-1.08465
	247035_at	at5g67110		ALC (ALCATRAZ)	2.70876	2.32205
	261502_at	at1g14440		Arabidopsis thaliana homeobox protein 31 (AtHB31)	2.29827	-1.18412
	259372_at	at1g69120		Apetala1 (AP1)	2.33684	-1.18826
	264041_at	at2g03710		SEPALLATA 4 (SEP4)	2.14479	1.38643
	256452_at	at1g75240		Arabidopsis thaliana homeobox protein 33 (AtHB33)	2.18595	-1.03943
	247052_at	at5g66700		Homeobox 53 (HB53)	2.58364	3.7297
	261375_at	at1g53160		Squamosa promoter binding protein-like 4 (SPL4)	2.47005	-1.07301
	246103_at	at5g28640		Angustifolia 3 (AN3) protein binding / transcription coactivator	3.06146	-1.62164
GO:0008415			0.0013	Acyltransferase activity
	253222_at	at4g34850		Less adhesive pollen 5 (LPA 5)	4.28417	1.04784
	259054_at	at3g03480		Acetyl CoA:(Z)-3-hexen-1-ol acetyltransferase (CHAT)	3.37815	2.8652
	250891_at	at5g04530		3-Ketoacyl-CoA synthase 19 (KCS19)	3.05525	-1.01516
	264175_at	at1g02050		Less adhesive pollen 6 (LPA 6)	4.16555	1.04784
	264318_at	at1g04220		3-Ketoacyl-CoA synthase 2 (KCS2)	2.13685	1.36253
	253285_at	at4g34250		3-Ketoacyl-CoA synthase 16 (KCS16)	2.30616	2.05862
GO:0003700			0.0015	Transcription factor activity
	259124_at	at3g02310		Sepallata 2 (SEP2)	3.51205	1.21358
	259372_at	at1g69120		Apetala1 (AP1)	2.33684	-1.18826
	264041_at	at2g03710		SEPALLATA 4 (SEP4)	2.14479	1.38643
	245748_at	at1g51140		Basic helix-loop-helix (bHLH) family protein	2.37739	1.79669
	266327_at	at2g46680		Arabidopsis thaliana homeobox 7 (ATHB-7)	2.75686	10.5988
	265983_at	at2g18550		Homeobox-2 (HB-2)	5.05563	16.1848
	261663_at	at1g18330		Early-phytochrome-responsive1 (EPR1)	2.63813	1.23019
	260527_at	at2g47270		Transcription factor	6.0277	3.97466
	254016_at	at4g26150		Cytokinin-responsive GATA factor 1 (CGA1)	2.32635	1.31201
	256918_s_at	at4g01580		Transcriptional factor B3 family protein	3.51343	-1.07187
	246531_at	at5g15800		SEPALLATA1 (SEP1)	14.5817	1.05151
	247052_at	at5g66700		Homeobox 53 (HB53)	2.58364	3.7297
	256452_at	at1g75240		Arabidopsis thaliana homeobox protein 33 (AtHB33)	2.18595	-1.03943
	256418_at	at3g06160		Transcriptional factor B3 family protein	2.21391	-1.51233
	264872_at	at1g24260		SEPALLATA3 (SEP3)	3.50609	-1.08465
	257985_at	at3g20810		Transcription factor jumonji (jmjC) domain-containing protein	6.36574	1.55118
	261375_at	at1g53160		Squamosa promoter binding protein-like 4 (SPL4)	2.47005	-1.07301
	248606_at	at5g49450		Arabidopsis thaliana basic leucine-zipper 1(AtbZIP1)	2.00154	3.24353
	247035_at	at5g67110		ALC (ALCATRAZ)	2.70876	2.32205
	257642_at	at3g25710		Basic helix-loop-helix 32 (BHLH32)	2.16886	-1.24981
	261502_at	at1g14440		Arabidopsis thaliana homeobox protein 31 (AtHB31)	2.29827	-1.18412
AgriGO categories for significantly up-regulated (2 ≥ fold) genes in rootstock leaf (Details of genes)
GO trem	Probeset ID	Gene ID	p-value	Description	Fold change, Scion vs Rootstock
					Leaf	Flower buds
GO:0050896			4e-10	Response to stimulus
	253259_at	at4g34410		Redox responsive transcription factor 1 (RRTF1)	-2.10573	-1.02828
	265837_at	at2g14560		Late upregulated in response to hyaloperonospora parasitica (LURP1)	-2.74651	1.64094
	250032_at	at5g18170		Glutamate dehydrogenase 1 (GDH 1)	-2.10954	1.07076
	248794_at	at5g47220		Ethylene responsive element binding factor 2 (ATERF2)	-2.88514	-2.29724
	250435_at	at5g10380		RING1; protein binding	-2.01361	1.13642
	245399_at	at4g17340		Tonoplast intrinsic protein 2;2 (TIP2;2)	-2.00666	1.44663
	249208_at	at5g42650		Allene oxide synthase (AOS)	-2.42238	1.12829
	259560_at	at1g21270		WAK2	-2.29599	-1.02978
	259875_s_at	at1g76680		12-oxophytodienoate reductase 1 (OPR1)	-2.0102	-1.15259
	259841_at	at1g52200		Response to oxidative stress	-2.36336	-1.10836
	260783_at	at1g06160		Octadecanoid-responsive Arabidopsis AP2/ERF59 (ORA59)	-3.78273	1.10801
	264213_at	at1g65390		Arabidopsis thaliana phloem protein 2 A5 (ATPP2-A5)	-2.23803	-1.47249
	258537_at	at3g04210		Disease resistance protein (TIR-NBS class), apoptosis	-2.30535	-1.15126
	256766_at	at3g22231		Pathogen and circadian controlled 1 (PCC1)	-3.81139	-1.14287
	259790_s_at	at1g29430		SAUR-like auxin-responsive family protein	-2.54289	1.12363
	258002_at	at3g28930		AVRRPT2-induced gene 2 (AIG2)	-2.40882	-1.31297
	259925_at	at1g75040		Pathogenesis-related gene 5 (PR5)	-5.76319	-2.59879
	254252_at	at4g23310		Receptor-like protein kinase	-2.06315	-1.09319
	258399_at	at3g15540		Indole-3-acetic acid inducible 19 (IAA19)	-2.08547	1.21968
	255319_at	at4g04220		Receptor Like Protein 46 (AtRLP46)	-2.95769	-1.4893
	259987_at	at1g75030		Thaumatin-like protein 3 (ATLP-3)	-2.15002	-1.17877
	253268_s_at	at4g34131		UDP-glucosyl transferase 73B3 (UGT73B3)	-2.69213	1.4986
	263776_s_at	at2g46440		Cyclic nucleotide-gated channel 11 (ATCNGC11)	-2.83893	-1.12535
	250582_at	at5g07580		DNA binding	-2.2435	-1.37463
	262119_s_at	at1g02930		Glutathione S-transferase 6 (ATGSTF6)	-3.1455	-1.04302
	245252_at	at4g17500		Ethylene responsive element binding factor 1 (ATERF1)	-2.13887	-1.99852
	248971_at	at5g45000		Transmembrane receptor, defence response	-2.21685	-1.11009
	267546_at	at2g32680		Receptor Like Protein 23 (AtRLP23)	-2.25735	-1.01881
	247794_at	at5g58670		Phospholipase C (PLC1)	-2.02429	1.00247
	245250_at	at4g17490		Ethylene responsive element binding factor 6( ATERF6); DNA binding / transcription factor	-2.35761	-4.85024
	264153_at	at1g65390		Arabidopsis thaliana phloem protein 2 A5 (ATPP2-A5)	-3.12448	-1.07726
	245460_at	at4g16990		Resistance to leptosphaeria maculans 3 (RLM3)	-2.11781	-1.02991
	249052_at	at5g44420		Plant defensin 1.2A (PDF1.2A)	-5.12307	-1.10628
	257365_x_at	at2g26020		Plant defensin 1.2b (PDF1.2b)	-3.34709	-1.09015
	245265_at	at4g14400		Accelerated cell death 6 (ACD6)	-3.27782	1.00814
	263539_at	at2g24850		Tyrosine aminotransferase 3 (TAT3)	-2.55988	-1.82658
	252170_at	at3g50480		Homolog of RPW8 4 (HR4)	-2.15173	-1.38583
	260141_at	at1g66350		RGA-LIKE 1 (RGL1); transcription factor	-2.36515	1.05861
	262913_at	at1g59960		Aldo/keto reductase	-2.05183	1.04784
	251673_at	at3g57240		Beta-1,3-glucanase 3 (BG3)	-6.76334	-1.07448
	258791_at	at3g04720		Pathogenesis-related 4 (PR4); chitin binding	-4.19753	1.89525
	257206_at	at3g16530		Legume lectin family protein	-6.51643	-1.00743
	256787_at	at3g13790		Beta-fructofuranosidase (ATBFRUCT1)	-2.44799	1.00798
	252549_at	at3g45860		Receptor-like protein kinase	-3.23061	-1.05206
	258100_at	at3g23550		MATE efflux family protein	-6.39036	1.09446
	257264_at	at3g22060		Receptor protein kinase-related	-2.04132	1.37359
	264195_at	at1g22690		Gibberellin-responsive protein	-3.97518	1.07014
	263852_at	at2g04450		Arabidopsis thaliana Nudix hydrolase homolog 6 (ATNUDT6)	-2.1897	-1.6015
	259364_at	at1g13260		Regulation of the ATPase of the vacuolar membrane (RAV1)	-2.32556	-1.50434
	248062_at	at5g55450		Protease inhibitor	-3.77206	-4.19922
	248169_at	at5g54610		Ankyrin (ANK)	-3.40615	1.24031
GO:0051707			5.5e-10	Response to other organism
	253268_s_at	at4g34131		UDP-glucosyl transferase 73B3 (UGT73B3)	-2.69213	1.4986
	263776_s_at	at2g46440		Cyclic nucleotide-gated channel 11 (ATCNGC11)	-2.83893	-1.12535
	251673_at	at3g57240		Beta-1,3-glucanase 3 (BG3)	-6.76334	-1.07448
	262119_s_at	at1g02930		Glutathione S-transferase 6 (ATGSTF6)	-3.1455	-1.04302
	259925_at	at1g75040		Pathogenesis-related gene 5 (PR5)	-5.76319	-2.59879
	256766_at	at3g22231		Pathogen and circadian controlled 1 (PCC1)	-3.81139	-1.14287
	258002_at	at3g28930		AVRRPT2-induced gene 2 (AIG2)	-2.40882	-1.31297
	258791_at	at3g04720		Pathogenesis-related 4 (PR4); chitin binding	-4.19753	1.89525
	265837_at	at2g14560		Late upregulated in response to hyaloperonospora parasitica (LURP1)	-2.74651	1.64094
	245265_at	at4g14400		Accelerated cell death 6 (ACD6)	-3.27782	1.00814
	245460_at	at4g16990		Resistance to leptosphaeria maculans 3 (RLM3)	-2.11781	-1.02991
	249052_at	at5g44420		Plant defensin 1.2A (PDF1.2A)	-5.12307	-1.10628
	259987_at	at1g75030		Thaumatin-like protein 3 (ATLP-3)	-2.15002	-1.17877
	249208_at	at5g42650		Allene oxide synthase (AOS)	-2.42238	1.12829
	263852_at	at2g04450		Arabidopsis thaliana Nudix hydrolase homolog 6 (ATNUDT6)	-2.1897	-1.6015
	248062_at	at5g55450		Protease inhibitor	-3.77206	-4.19922
	248794_at	at5g47220		Ethylene responsive element binding factor 2 (ATERF2)	-2.88514	-2.29724
	252170_at	at3g50480		Homolog of RPW8 4 (HR4)	-2.15173	-1.38583
	260783_at	at1g06160		Octadecanoid-responsive Arabidopsis AP2/ERF59 (ORA59)	-3.78273	1.10801
GO:0009607			2.2e-09	Response to biotic stimulus
	253268_s_at	at4g34131		UDP-glucosyl transferase 73B3 (UGT73B3)	-2.69213	1.4986
	263776_s_at	at2g46440		Cyclic nucleotide-gated channel 11 (ATCNGC11)	-2.83893	-1.12535
	251673_at	at3g57240		Beta-1,3-glucanase 3 (BG3)	-6.76334	-1.07448
	262119_s_at	at1g02930		Glutathione S-transferase 6 (ATGSTF6)	-3.1455	-1.04302
	259925_at	at1g75040		Pathogenesis-related gene 5 (PR5)	-5.76319	-2.59879
	256766_at	at3g22231		Pathogen and circadian controlled 1 (PCC1)	-3.81139	-1.14287
	258002_at	at3g28930		AVRRPT2-induced gene 2 (AIG2)	-2.40882	-1.31297
	258791_at	at3g04720		Pathogenesis-related 4 (PR4); chitin binding	-4.19753	1.89525
	265837_at	at2g14560		Late upregulated in response to hyaloperonospora parasitica (LURP1)	-2.74651	1.64094
	245265_at	at4g14400		Accelerated cell death 6 (ACD6)	-3.27782	1.00814
	245460_at	at4g16990		Resistance to leptosphaeria maculans 3 (RLM3)	-2.11781	-1.02991
	249052_at	at5g44420		Plant defensin 1.2A (PDF1.2A)	-5.12307	-1.10628
	259987_at	at1g75030		Thaumatin-like protein 3 (ATLP-3)	-2.15002	-1.17877
	249208_at	at5g42650		Allene oxide synthase (AOS)	-2.42238	1.12829
	263852_at	at2g04450		Arabidopsis thaliana Nudix hydrolase homolog 6 (ATNUDT6)	-2.1897	-1.6015
	248062_at	at5g55450		Protease inhibitor	-3.77206	-4.19922
	248794_at	at5g47220		Ethylene responsive element binding factor 2 (ATERF2)	-2.88514	-2.29724
	252170_at	at3g50480		Homolog of RPW8 4 (HR4)	-2.15173	-1.38583
	260783_at	at1g06160		Octadecanoid-responsive Arabidopsis AP2/ERF59 (ORA59)	-3.78273	1.10801
GO:0051704			6e-09	Multi-organism process
	253268_s_at	at4g34131		UDP-glucosyl transferase 73B3 (UGT73B3)	-2.69213	1.4986
	263776_s_at	at2g46440		Cyclic nucleotide-gated channel 11 (ATCNGC11)	-2.83893	-1.12535
	251673_at	at3g57240		Beta-1,3-glucanase 3 (BG3)	-6.76334	-1.07448
	262119_s_at	at1g02930		Glutathione S-transferase 6 (ATGSTF6)	-3.1455	-1.04302
	259925_at	at1g75040		Pathogenesis-related gene 5 (PR5)	-5.76319	-2.59879
	256766_at	at3g22231		Pathogen and circadian controlled 1 (PCC1)	-3.81139	-1.14287
	258002_at	at3g28930		AVRRPT2-induced gene 2 (AIG2)	-2.40882	-1.31297
	258791_at	at3g04720		Pathogenesis-related 4 (PR4); chitin binding	-4.19753	1.89525
	265837_at	at2g14560		Late upregulated in response to hyaloperonospora parasitica (LURP1)	-2.74651	1.64094
	245265_at	at4g14400		Accelerated cell death 6 (ACD6)	-3.27782	1.00814
	245460_at	at4g16990		Resistance to leptosphaeria maculans 3 (RLM3)	-2.11781	-1.02991
	249052_at	at5g44420		Plant defensin 1.2A (PDF1.2A)	-5.12307	-1.10628
	259987_at	at1g75030		Thaumatin-like protein 3 (ATLP-3)	-2.15002	-1.17877
	249208_at	at5g42650		Allene oxide synthase (AOS)	-2.42238	1.12829
	263852_at	at2g04450		Arabidopsis thaliana Nudix hydrolase homolog 6 (ATNUDT6)	-2.1897	-1.6015
	248062_at	at5g55450		Protease inhibitor	-3.77206	-4.19922
	248794_at	at5g47220		Ethylene responsive element binding factor 2 (ATERF2)	-2.88514	-2.29724
	262507_at	at1g11330		S-locus lectin protein kinase family protein	-2.10573	-1.38019
	252170_at	at3g50480		Homolog of RPW8 4 (HR4)	-2.15173	-1.38583
	260783_at	at1g06160		Octadecanoid-responsive Arabidopsis AP2/ERF59 (ORA59)	-3.78273	1.10801
GO:0006952			5.2e-08	Defense response
	264213_at	at1g65390		Arabidopsis thaliana phloem protein 2 A5 (ATPP2-A5)	-2.23803	-1.47249
	265837_at	at2g14560		Late upregulated in response to hyaloperonospora parasitica (LURP1)	-2.74651	1.64094
	258537_at	at3g04210		Disease resistance protein (TIR-NBS class), apoptosis	-2.30535	-1.15126
	262119_s_at	at1g02930		Glutathione S-transferase 6 (ATGSTF6)	-3.1455	-1.04302
	259925_at	at1g75040		Pathogenesis-related gene 5 (PR5)	-5.76319	-2.59879
	258791_at	at3g04720		Pathogenesis-related 4 (PR4); chitin binding	-4.19753	1.89525
	248971_at	at5g45000		Transmembrane receptor, defence response	-2.21685	-1.11009
	264153_at	at1g65390		Arabidopsis thaliana phloem protein 2 A5 (ATPP2-A5)	-3.12448	-1.07726
	267546_at	at2g32680		Receptor Like Protein 23 (AtRLP23)	-2.25735	-1.01881
	252549_at	at3g45860		Receptor-like protein kinase	-3.23061	-1.05206
	245460_at	at4g16990		Resistance to leptosphaeria maculans 3 (RLM3)	-2.11781	-1.02991
	249052_at	at5g44420		Plant defensin 1.2A (PDF1.2A)	-5.12307	-1.10628
	257365_x_at	at2g26020		Plant defensin 1.2b (PDF1.2b)	-3.34709	-1.09015
	249208_at	at5g42650		Allene oxide synthase (AOS)	-2.42238	1.12829
	245265_at	at4g14400		Accelerated cell death 6 (ACD6)	-3.27782	1.00814
	248794_at	at5g47220		Ethylene responsive element binding factor 2 (ATERF2)	-2.88514	-2.29724
	254252_at	at4g23310		Receptor-like protein kinase	-2.06315	-1.09319
	255319_at	at4g04220		Receptor Like Protein 46 (AtRLP46)	-2.95769	-1.4893
	260783_at	at1g06160		Octadecanoid-responsive Arabidopsis AP2/ERF59 (ORA59)	-3.78273	1.10801
GO:0010033			1.8e-07	Response to organic substance
	253259_at	at4g34410		Redox responsive transcription factor 1 (RRTF1)	-2.10573	-1.02828
	260783_at	at1g06160		Octadecanoid-responsive Arabidopsis AP2/ERF59 (ORA59)	-3.78273	1.10801
	250435_at	at5g10380		RING1; protein binding	-2.01361	1.13642
	249208_at	at5g42650		Allene oxide synthase (AOS)	-2.42238	1.12829
	259560_at	at1g21270		WAK2	-2.29599	-1.02978
	260141_at	at1g66350		RGA-LIKE 1 (RGL1); transcription factor	-2.36515	1.05861
	259790_s_at	at1g29430		SAUR-like auxin-responsive family protein	-2.54289	1.12363
	245252_at	at4g17500		Ethylene responsive element binding factor 1 (ATERF1)	-2.13887	-1.99852
	258399_at	at3g15540		Indole-3-acetic acid inducible 19 (IAA19)	-2.08547	1.21968
	250582_at	at5g07580		DNA binding	-2.2435	-1.37463
	248794_at	at5g47220		Ethylene responsive element binding factor 2 (ATERF2)	-2.88514	-2.29724
	247794_at	at5g58670		Phospholipase C (PLC1)	-2.02429	1.00247
	245250_at	at4g17490		Ethylene responsive element binding factor 6( ATERF6); DNA binding / transcription factor	-2.35761	-4.85024
	265837_at	at2g14560		Late upregulated in response to hyaloperonospora parasitica (LURP1)	-2.74651	1.64094
	249052_at	at5g44420		Plant defensin 1.2A (PDF1.2A)	-5.12307	-1.10628
	245265_at	at4g14400		Accelerated cell death 6 (ACD6)	-3.27782	1.00814
	263539_at	at2g24850		Tyrosine aminotransferase 3 (TAT3)	-2.55988	-1.82658
	257206_at	at3g16530		Legume lectin family protein	-6.51643	-1.00743
	258791_at	at3g04720		Pathogenesis-related 4 (PR4); chitin binding	-4.19753	1.89525
	257264_at	at3g22060		Receptor protein kinase-related	-2.04132	1.37359
	264195_at	at1g22690		Gibberellin-responsive protein	-3.97518	1.07014
	259364_at	at1g13260		Regulation of the ATPase of the vacuolar membrane (RAV1)	-2.32556	-1.50434
	248169_at	at5g54610		Ankyrin (ANK)	-3.40615	1.24031
GO:0045087			2.4e-06	Innate immune response
	264213_at	at1g65390		Arabidopsis thaliana phloem protein 2 A5 (ATPP2-A5)	-2.23803	-1.47249
	258537_at	at3g04210		Disease resistance protein (TIR-NBS class), apoptosis	-2.30535	-1.15126
	248794_at	at5g47220		Ethylene responsive element binding factor 2 (ATERF2)	-2.88514	-2.29724
	258791_at	at3g04720		Pathogenesis-related 4 (PR4); chitin binding	-4.19753	1.89525
	259925_at	at1g75040		Pathogenesis-related gene 5 (PR5)	-5.76319	-2.59879
	248971_at	at5g45000		Transmembrane receptor, defence response	-2.21685	-1.11009
	264153_at	at1g65390		Arabidopsis thaliana phloem protein 2 A5 (ATPP2-A5)	-3.12448	-1.07726
	245460_at	at4g16990		Resistance to leptosphaeria maculans 3 (RLM3)	-2.11781	-1.02991
	249052_at	at5g44420		Plant defensin 1.2A (PDF1.2A)	-5.12307	-1.10628
	245265_at	at4g14400		Accelerated cell death 6 (ACD6)	-3.27782	1.00814
	260783_at	at1g06160		Octadecanoid-responsive Arabidopsis AP2/ERF59 (ORA59)	-3.78273	1.10801
GO:0006955			4e-06	Immune response
	264213_at	at1g65390		Arabidopsis thaliana phloem protein 2 A5 (ATPP2-A5)	-2.23803	-1.47249
	258537_at	at3g04210		Disease resistance protein (TIR-NBS class), apoptosis	-2.30535	-1.15126
	248794_at	at5g47220		Ethylene responsive element binding factor 2 (ATERF2)	-2.88514	-2.29724
	258791_at	at3g04720		Pathogenesis-related 4 (PR4); chitin binding	-4.19753	1.89525
	259925_at	at1g75040		Pathogenesis-related gene 5 (PR5)	-5.76319	-2.59879
	248971_at	at5g45000		Transmembrane receptor, defence response	-2.21685	-1.11009
	264153_at	at1g65390		Arabidopsis thaliana phloem protein 2 A5 (ATPP2-A5)	-3.12448	-1.07726
	245460_at	at4g16990		Resistance to leptosphaeria maculans 3 (RLM3)	-2.11781	-1.02991
	249052_at	at5g44420		Plant defensin 1.2A (PDF1.2A)	-5.12307	-1.10628
	245265_at	at4g14400		Accelerated cell death 6 (ACD6)	-3.27782	1.00814
	260783_at	at1g06160		Octadecanoid-responsive Arabidopsis AP2/ERF59 (ORA59)	-3.78273	1.10801
GO:0002376			4e-06	Immune system process
	264213_at	at1g65390		Arabidopsis thaliana phloem protein 2 A5 (ATPP2-A5)	-2.23803	-1.47249
	258537_at	at3g04210		Disease resistance protein (TIR-NBS class), apoptosis	-2.30535	-1.15126
	248794_at	at5g47220		Ethylene responsive element binding factor 2 (ATERF2)	-2.88514	-2.29724
	258791_at	at3g04720		Pathogenesis-related 4 (PR4); chitin binding	-4.19753	1.89525
	259925_at	at1g75040		Pathogenesis-related gene 5 (PR5)	-5.76319	-2.59879
	248971_at	at5g45000		Transmembrane receptor, defence response	-2.21685	-1.11009
	264153_at	at1g65390		Arabidopsis thaliana phloem protein 2 A5 (ATPP2-A5)	-3.12448	-1.07726
	245460_at	at4g16990		Resistance to leptosphaeria maculans 3 (RLM3)	-2.11781	-1.02991
	249052_at	at5g44420		Plant defensin 1.2A (PDF1.2A)	-5.12307	-1.10628
	245265_at	at4g14400		Accelerated cell death 6 (ACD6)	-3.27782	1.00814
	260783_at	at1g06160		Octadecanoid-responsive Arabidopsis AP2/ERF59 (ORA59)	-3.78273	1.10801
GO:0006950			1.7e-05	Response to stress
	250032_at	at5g18170		Glutamate dehydrogenase 1 (GDH 1)	-2.10954	1.07076
	245399_at	at4g17340		Tonoplast intrinsic protein 2;2 (TIP2;2)	-2.00666	1.44663
	249208_at	at5g42650		Allene oxide synthase (AOS)	-2.42238	1.12829
	254252_at	at4g23310		Receptor-like protein kinase	-2.06315	-1.09319
	259841_at	at1g52200		Response to oxidative stress	-2.36336	-1.10836
	260783_at	at1g06160		Octadecanoid-responsive Arabidopsis AP2/ERF59 (ORA59)	-3.78273	1.10801
	264213_at	at1g65390		Arabidopsis thaliana phloem protein 2 A5 (ATPP2-A5)	-2.23803	-1.47249
	260141_at	at1g66350		RGA-LIKE 1 (RGL1); transcription factor	-2.36515	1.05861
	248794_at	at5g47220		Ethylene responsive element binding factor 2 (ATERF2)	-2.88514	-2.29724
	259875_s_at	at1g76680		12-oxophytodienoate reductase 1 (OPR1)	-2.0102	-1.15259
	262119_s_at	at1g02930		Glutathione S-transferase 6 (ATGSTF6)	-3.1455	-1.04302
	259925_at	at1g75040		Pathogenesis-related gene 5 (PR5)	-5.76319	-2.59879
	247794_at	at5g58670		Phospholipase C (PLC1)	-2.02429	1.00247
	267546_at	at2g32680		Receptor Like Protein 23 (AtRLP23)	-2.25735	-1.01881
	248971_at	at5g45000		Transmembrane receptor, defence response	-2.21685	-1.11009
	265837_at	at2g14560		Late upregulated in response to hyaloperonospora parasitica (LURP1)	-2.74651	1.64094
	245460_at	at4g16990		Resistance to leptosphaeria maculans 3 (RLM3)	-2.11781	-1.02991
	264153_at	at1g65390		Arabidopsis thaliana phloem protein 2 A5 (ATPP2-A5)	-3.12448	-1.07726
	257365_x_at	at2g26020		Plant defensin 1.2b (PDF1.2b)	-3.34709	-1.09015
	245265_at	at4g14400		Accelerated cell death 6 (ACD6)	-3.27782	1.00814
	263539_at	at2g24850		Tyrosine aminotransferase 3 (TAT3)	-2.55988	-1.82658
	255319_at	at4g04220		Receptor Like Protein 46 (AtRLP46)	-2.95769	-1.4893
	258537_at	at3g04210		Disease resistance protein (TIR-NBS class), apoptosis	-2.30535	-1.15126
	262913_at	at1g59960		Aldo/keto reductase	-2.05183	1.04784
	258791_at	at3g04720		Pathogenesis-related 4 (PR4); chitin binding	-4.19753	1.89525
	256787_at	at3g13790		Beta-fructofuranosidase (ATBFRUCT1)	-2.44799	1.00798
	252549_at	at3g45860		Receptor-like protein kinase	-3.23061	-1.05206
	249052_at	at5g44420		Plant defensin 1.2A (PDF1.2A)	-5.12307	-1.10628
GO:0042221			2.1e-05	Response to chemical stimulus
	250032_at	at5g18170		Glutamate dehydrogenase 1 (GDH 1)	-2.10954	1.07076
	248794_at	at5g47220		Ethylene responsive element binding factor 2 (ATERF2)	-2.88514	-2.29724
	250435_at	at5g10380		RING1; protein binding	-2.01361	1.13642
	249208_at	at5g42650		Allene oxide synthase (AOS)	-2.42238	1.12829
	259560_at	at1g21270		WAK2	-2.29599	-1.02978
	259841_at	at1g52200		Response to oxidative stress	-2.36336	-1.10836
	260783_at	at1g06160		Octadecanoid-responsive Arabidopsis AP2/ERF59 (ORA59)	-3.78273	1.10801
	260141_at	at1g66350		RGA-LIKE 1 (RGL1); transcription factor	-2.36515	1.05861
	259790_s_at	at1g29430		SAUR-like auxin-responsive family protein	-2.54289	1.12363
	253259_at	at4g34410		Redox responsive transcription factor 1 (RRTF1)	-2.10573	-1.02828
	258399_at	at3g15540		Indole-3-acetic acid inducible 19 (IAA19)	-2.08547	1.21968
	250582_at	at5g07580		DNA binding	-2.2435	-1.37463
	262119_s_at	at1g02930		Glutathione S-transferase 6 (ATGSTF6)	-3.1455	-1.04302
	245252_at	at4g17500		Ethylene responsive element binding factor 1 (ATERF1)	-2.13887	-1.99852
	247794_at	at5g58670		Phospholipase C (PLC1)	-2.02429	1.00247
	245250_at	at4g17490		Ethylene responsive element binding factor 6( ATERF6); DNA binding / transcription factor	-2.35761	-4.85024
	265837_at	at2g14560		Late upregulated in response to hyaloperonospora parasitica (LURP1)	-2.74651	1.64094
	249052_at	at5g44420		Plant defensin 1.2A (PDF1.2A)	-5.12307	-1.10628
	245265_at	at4g14400		Accelerated cell death 6 (ACD6)	-3.27782	1.00814
	263539_at	at2g24850		Tyrosine aminotransferase 3 (TAT3)	-2.55988	-1.82658
	257206_at	at3g16530		Legume lectin family protein	-6.51643	-1.00743
	258791_at	at3g04720		Pathogenesis-related 4 (PR4); chitin binding	-4.19753	1.89525
	258100_at	at3g23550		MATE efflux family protein	-6.39036	1.09446
	257264_at	at3g22060		Receptor protein kinase-related	-2.04132	1.37359
	264195_at	at1g22690		Gibberellin-responsive protein	-3.97518	1.07014
	259364_at	at1g13260		Regulation of the ATPase of the vacuolar membrane (RAV1)	-2.32556	-1.50434
	248169_at	at5g54610		Ankyrin (ANK)	-3.40615	1.24031
GO:0009723			4.4e-05	Response to ethylene stimulus
	260141_at	at1g66350		RGA-LIKE 1 (RGL1); transcription factor	-2.36515	1.05861
	258791_at	at3g04720		Pathogenesis-related 4 (PR4); chitin binding	-4.19753	1.89525
	248794_at	at5g47220		Ethylene responsive element binding factor 2 (ATERF2)	-2.88514	-2.29724
	245250_at	at4g17490		Ethylene responsive element binding factor 6( ATERF6); DNA binding / transcription factor	-2.35761	-4.85024
	249052_at	at5g44420		Plant defensin 1.2A (PDF1.2A)	-5.12307	-1.10628
	250582_at	at5g07580		DNA binding	-2.2435	-1.37463
	260783_at	at1g06160		Octadecanoid-responsive Arabidopsis AP2/ERF59 (ORA59)	-3.78273	1.10801
GO:0009814			6.5e-05	Defense response, incompatible interaction
	260783_at	at1g06160		Octadecanoid-responsive Arabidopsis AP2/ERF59 (ORA59)	-3.78273	1.10801
	258791_at	at3g04720		Pathogenesis-related 4 (PR4); chitin binding	-4.19753	1.89525
	259925_at	at1g75040		Pathogenesis-related gene 5 (PR5)	-5.76319	-2.59879
	245460_at	at4g16990		Resistance to leptosphaeria maculans 3 (RLM3)	-2.11781	-1.02991
	249052_at	at5g44420		Plant defensin 1.2A (PDF1.2A)	-5.12307	-1.10628
	245265_at	at4g14400		Accelerated cell death 6 (ACD6)	-3.27782	1.00814
GO:0010200			0.00016	Response to chitin
	248794_at	at5g47220		Ethylene responsive element binding factor 2 (ATERF2)	-2.88514	-2.29724
	257206_at	at3g16530		Legume lectin family protein	-6.51643	-1.00743
	250435_at	at5g10380		RING1; protein binding	-2.01361	1.13642
	253259_at	at4g34410		Redox responsive transcription factor 1 (RRTF1)	-2.10573	-1.02828
	245250_at	at4g17490		Ethylene responsive element binding factor 6( ATERF6); DNA binding / transcription factor	-2.35761	-4.85024
	245252_at	at4g17500		Ethylene responsive element binding factor 1 (ATERF1)	-2.13887	-1.99852
GO:0009719			0.00017	Response to endogenous stimulus
	250582_at	at5g07580		DNA binding	-2.2435	-1.37463
	258791_at	at3g04720		Pathogenesis-related 4 (PR4); chitin binding	-4.19753	1.89525
	259790_s_at	at1g29430		SAUR-like auxin-responsive family protein	-2.54289	1.12363
	248794_at	at5g47220		Ethylene responsive element binding factor 2 (ATERF2)	-2.88514	-2.29724
	247794_at	at5g58670		Phospholipase C (PLC1)	-2.02429	1.00247
	245250_at	at4g17490		Ethylene responsive element binding factor 6( ATERF6); DNA binding / transcription factor	-2.35761	-4.85024
	264195_at	at1g22690		Gibberellin-responsive protein	-3.97518	1.07014
	258399_at	at3g15540		Indole-3-acetic acid inducible 19 (IAA19)	-2.08547	1.21968
	249052_at	at5g44420		Plant defensin 1.2A (PDF1.2A)	-5.12307	-1.10628
	257264_at	at3g22060		Receptor protein kinase-related	-2.04132	1.37359
	249208_at	at5g42650		Allene oxide synthase (AOS)	-2.42238	1.12829
	259364_at	at1g13260		Regulation of the ATPase of the vacuolar membrane (RAV1)	-2.32556	-1.50434
	260783_at	at1g06160		Octadecanoid-responsive Arabidopsis AP2/ERF59 (ORA59)	-3.78273	1.10801
	263539_at	at2g24850		Tyrosine aminotransferase 3 (TAT3)	-2.55988	-1.82658
	260141_at	at1g66350		RGA-LIKE 1 (RGL1); transcription factor	-2.36515	1.05861
GO:0009611			0.00032	Response to wounding
	260783_at	at1g06160		Octadecanoid-responsive Arabidopsis AP2/ERF59 (ORA59)	-3.78273	1.10801
	256787_at	at3g13790		Beta-fructofuranosidase (ATBFRUCT1)	-2.44799	1.00798
	263539_at	at2g24850		Tyrosine aminotransferase 3 (TAT3)	-2.55988	-1.82658
	249052_at	at5g44420		Plant defensin 1.2A (PDF1.2A)	-5.12307	-1.10628
	249208_at	at5g42650		Allene oxide synthase (AOS)	-2.42238	1.12829
	259875_s_at	at1g76680		12-oxophytodienoate reductase 1 (OPR1)	-2.0102	-1.15259
GO:0009753			0.00054	Response to jasmonic acid stimulus
	260141_at	at1g66350		RGA-LIKE 1 (RGL1); transcription factor	-2.36515	1.05861
	248794_at	at5g47220		Ethylene responsive element binding factor 2 (ATERF2)	-2.88514	-2.29724
	249052_at	at5g44420		Plant defensin 1.2A (PDF1.2A)	-5.12307	-1.10628
	249208_at	at5g42650		Allene oxide synthase (AOS)	-2.42238	1.12829
	263539_at	at2g24850		Tyrosine aminotransferase 3 (TAT3)	-2.55988	-1.82658
	260783_at	at1g06160		Octadecanoid-responsive Arabidopsis AP2/ERF59 (ORA59)	-3.78273	1.10801
GO:0030246			5.5e-05	Carbohydrate binding
	264213_at	at1g65390		Arabidopsis thaliana phloem protein 2 A5 (ATPP2-A5)	-2.23803	-1.47249
	250942_at	at5g03350		Legume lectin family protein	-6.4613	-4.86393
	258791_at	at3g04720		Pathogenesis-related 4 (PR4); chitin binding	-4.19753	1.89525
	257206_at	at3g16530		Legume lectin family protein	-6.51643	-1.00743
	264153_at	at1g65390		Arabidopsis thaliana phloem protein 2 A5 (ATPP2-A5)	-3.12448	-1.07726
	249983_at	at5g18470		Curculin-like (mannose-binding) lectin family protein	-2.75688	1.16397
	262507_at	at1g11330		S-locus lectin protein kinase family protein	-2.10573	-1.38019
GO:0012505			2.7e-08	Endomembrane system
	248686_at	at5g48540		Response to karrikin	-2.73944	-1.25143
	247933_at	at5g56980		Uncharacterised protein	-2.1325	-1.20235
	247684_at	at5g59670		Leucine-rich repeat protein kinase	-2.19522	-1.68789
	250764_at	at5g05960		Protease inhibitor	-3.83823	1.44382
	260831_at	at1g06830		Glutaredoxin family protein	-2.3008	-1.09136
	256170_at	at1g51790		Kinase	-2.4102	-1.05765
	257835_at	at3g25180		CYP82G1	-2.78856	-1.40121
	259443_at	at1g02360		Chitinase	-2.19568	-1.07182
	254252_at	at4g23310		Receptor-like protein kinase	-2.06315	-1.09319
	255503_at	at4g02420		Lectin protein kinase	-2.39446	-1.56218
	258537_at	at3g04210		Disease resistance protein (TIR-NBS class), apoptosis	-2.30535	-1.15126
	255627_at	at4g00955		Uncharacterised protein	-2.44126	-1.07171
	254150_at	at4g24350		Phosphorylase family protein, response to wounding	-4.21809	-1.09616
	263847_at	at2g36970		UDP-glucoronosyl	-2.21046	-1.03311
	250277_at	at5g12940		Leucine-rich repeat family protein	-2.66061	-1.68033
	255319_at	at4g04220		Receptor Like Protein 46 (AtRLP46)	-2.95769	-1.4893
	259987_at	at1g75030		Thaumatin-like protein 3 (ATLP-3)	-2.15002	-1.17877
	249918_at	at5g19240		Indoleacetic acid biosynthetic process	-2.15994	-2.33631
	247685_at	at5g59680		Leucine-rich repeat protein kinase	-3.10479	-1.05372
	261032_at	at1g17430		Hydrolase, alpha/beta fold family protein	-2.70942	1.0652
	253268_s_at	at4g34131		UDP-glucosyl transferase 73B3 (UGT73B3)	-2.69213	1.4986
	267546_at	at2g32680		Receptor Like Protein 23 (AtRLP23)	-2.25735	-1.01881
	261692_at	at1g08450		Calreticulin 3 (CRT3)	-2.08908	-1.13063
	245252_at	at4g17500		Ethylene responsive element binding factor 1 (ATERF1)	-2.13887	-1.99852
	264998_at	at1g67330		Nitrate transport	-2.98443	-1.10258
	253696_at	at4g29740		Cytokinin oxidase 4 (CKX4)	-2.81664	-1.21886
	256169_at	at1g51800		Leucine-rich repeat protein kinase	-2.76955	-1.20776
	263133_at	at1g78450		SOUL heme-binding family protein	-3.48549	-1.02442
	255344_s_at	at4g04570		Cyteine-rich RLK (receptor-like protein kinase) 40 (CRK40)	-2.5388	-1.0764
	249052_at	at5g44420		Plant defensin 1.2A (PDF1.2A)	-5.12307	-1.10628
	257365_x_at	at2g26020		Plant defensin 1.2b (PDF1.2b)	-3.34709	-1.09015
	252612_at	at3g45160		Glucosinolate biosynthetic process	-9.19674	1.03745
	259507_at	at1g43910		AAA-type ATPase family protein	-2.70516	-1.54291
	252170_at	at3g50480		Homolog of RPW8 4 (HR4)	-2.15173	-1.38583
	266334_at	at2g32380		Uncharacterised protein	-2.05412	-1.62974
	258791_at	at3g04720		Pathogenesis-related 4 (PR4); chitin binding	-4.19753	1.89525
	253657_at	at4g30110		HMA2; cadmium-transporting ATPase	-2.69434	-1.02509
	252549_at	at3g45860		Receptor-like protein kinase	-3.23061	-1.05206
	251791_at	at3g55500		Arabidopsis thaliana expansin A16 (ATEXPA16)	-2.34781	1.17449
	264195_at	at1g22690		Gibberellin-responsive protein	-3.97518	1.07014
	247252_at	at5g64770		Regulation of auxin polar transport	-2.87504	-1.17675
	247604_at	at5g60950		Cobra-like protein 5 precursor (COBL5)	-3.3026	-1.18099
	248062_at	at5g55450		Protease inhibitor	-3.77206	-4.19922
	254163_s_at	at4g24340		Phosphorylase superfamily protein, catylic activity	-3.242	-1.06761
GO:0005618			5.1e-05	Cell wall
	266070_at	at2g18660		Expansin-like B3 precursor (EXLB3)	-4.75805	-4.10133
	250942_at	at5g03350		Legume lectin family protein	-6.4613	-4.86393
	262119_s_at	at1g02930		Glutathione S-transferase 6 (ATGSTF6)	-3.1455	-1.04302
	259925_at	at1g75040		Pathogenesis-related gene 5 (PR5)	-5.76319	-2.59879
	257206_at	at3g16530		Legume lectin family protein	-6.51643	-1.00743
	251509_at	at3g59010		Pectinesterase family protein	-2.63786	1.17185
	256787_at	at3g13790		Beta-fructofuranosidase (ATBFRUCT1)	-2.44799	1.00798
	249046_at	at5g44400		FAD-binding domain-containing protein	-5.65293	4.45608
	249052_at	at5g44420		Plant defensin 1.2A (PDF1.2A)	-5.12307	-1.10628
	257365_x_at	at2g26020		Plant defensin 1.2b (PDF1.2b)	-3.34709	-1.09015
	257264_at	at3g22060		Receptor protein kinase-related	-2.04132	1.37359
	249983_at	at5g18470		Curculin-like (mannose-binding) lectin family protein	-2.75688	1.16397
	251673_at	at3g57240		Beta-1,3-glucanase 3 (BG3)	-6.76334	-1.07448
GO:0030312			5.5e-05	External encapsulating structure
	266070_at	at2g18660		Expansin-like B3 precursor (EXLB3)	-4.75805	-4.10133
	250942_at	at5g03350		Legume lectin family protein	-6.4613	-4.86393
	262119_s_at	at1g02930		Glutathione S-transferase 6 (ATGSTF6)	-3.1455	-1.04302
	259925_at	at1g75040		Pathogenesis-related gene 5 (PR5)	-5.76319	-2.59879
	257206_at	at3g16530		Legume lectin family protein	-6.51643	-1.00743
	251509_at	at3g59010		Pectinesterase family protein	-2.63786	1.17185
	256787_at	at3g13790		Beta-fructofuranosidase (ATBFRUCT1)	-2.44799	1.00798
	249046_at	at5g44400		FAD-binding domain-containing protein	-5.65293	4.45608
	249052_at	at5g44420		Plant defensin 1.2A (PDF1.2A)	-5.12307	-1.10628
	257365_x_at	at2g26020		Plant defensin 1.2b (PDF1.2b)	-3.34709	-1.09015
	257264_at	at3g22060		Receptor protein kinase-related	-2.04132	1.37359
	249983_at	at5g18470		Curculin-like (mannose-binding) lectin family protein	-2.75688	1.16397
	251673_at	at3g57240		Beta-1,3-glucanase 3 (BG3)	-6.76334	-1.07448

## Sheet: Table 5
KEGG categories for significantly up-regulated (2 ≥ fold) genes in scion flower buds (Details of genes)
KEGG Pathway name	Probeset ID	Gene ID	p-value	Description	Fold change, Scion vs Rootstock
					Flower buds	Leaf
Tropane, piperidine and pyridine alkaloid biosynthesis			0.00453
	266265_at	AT2G29340		Short-chain dehydrogenase reductase (SDR) family protein	3.77392	-1.10801
	266279_at	AT2G29290		Tropinone reductase / tropine dehydrogenase	2.57819	1.55834
	266278_at	AT2G29300		Tropinone reductase/ tropine dehydrogenase	2.27976	1.97773
Cysteine and methionine metabolism			0.00525
	257960_at	AT3G25570		Adenosylmethionine decarboxylase family protein	2.27056	-1.74415
	248207_at	AT5G53970		Aminotransferase	2.57113	1.66471
	261957_at	AT1G64660		Arabidopsis thaliana methionine gamma-lyase (ATMGL)	5.10508	2.02388
	260602_at	AT1G55920		Serine acetyltransferase 2;1 (ATSERAT2;1)	3.42888	-1.247
	264346_at	AT1G12010		1-Aminocyclopropane-1-carboxylate (ACC) oxidase	16.3277	-1.18628
Stilbenoid, diarylheptanoid and gingerol biosynthesis			0.00593
	257635_at	AT3G26280		Cytochrome P450, family 71, subfamily B, polypeptide 4 (CYP71B4)	5.38649	1.77744
	246947_at	AT5G25120		Cytochrome p450, family71, subfamily B, polypeptide 11 (CYP71B11)	2.31495	1.09225
	257624_at	AT3G26220		Cytochrome P450, family 71, subfamily B, polypeptide 3 (CYP71B3)	4.02717	1.09562
	246620_at	AT5G36220		Cytochrome P450 81D1 (CYP81D1)	2.55147	-1.44249
	257625_at	AT3G26230		Cytochrome P450,family 71, subfamily B, polypeptide 24 (CYP71B24)	3.08081	-1.16713
Limonene and pinene degradation			0.00705
	257635_at	AT3G26280		Cytochrome P450, family 71, subfamily B, polypeptide 4 (CYP71B4)	5.38649	1.77744
	246947_at	AT5G25120		Cytochrome p450, family71, subfamily B, polypeptide 11 (CYP71B11)	2.31495	1.09225
	257624_at	AT3G26220		Cytochrome P450, family 71, subfamily B, polypeptide 3 (CYP71B3)	4.02717	1.09562
	246620_at	AT5G36220		Cytochrome P450 81D1 (CYP81D1)	2.55147	-1.44249
	257625_at	AT3G26230		Cytochrome P450,family 71, subfamily B, polypeptide 24 (CYP71B24)	3.08081	-1.16713
Tyrosine metabolism			0.00927
	248207_at	AT5G53970		Aminotransferase	2.57113	1.66471
	249242_at	AT5G42250		Alcohol dehydrogenase	2.07058	-1.40838
	262635_at	AT1G06570		Phytoene desaturation 1 (PDS1)	2.65352	1.53976
Phenylalanine metabolism			0.0124
	253099_s_at	AT4G37520		Peroxidase superfamily protein	3.70303	1.07343
	248207_at	AT5G53970		Aminotransferase	2.57113	1.66471
	257890_s_at	AT3G17070		Peroxidase family protein	2.00359	-1.17929
	262635_at	AT1G06570		Phytoene desaturation 1 (PDS1)	2.65352	1.53976
	253099_s_at	AT4G37530		Peroxidase superfamily protein	3.70303	1.07343
Methane metabolism			0.0137
	253099_s_at	AT4G37520		Peroxidase superfamily protein	3.70303	1.07343
	249242_at	AT5G42250		Alcohol dehydrogenase	2.07058	-1.40838
	246595_at	AT5G14780		Formate dehydrogenase (FDH)	2.48345	-1.00102
	257890_s_at	AT3G17070		Peroxidase family protein	2.00359	-1.17929
	253099_s_at	AT4G37530		Peroxidase superfamily protein	3.70303	1.07343
Glyoxylate and dicarboxylate metabolism			0.0161
	253048_at	AT4G37560		Formamidase	2.47271	1.09184
	246595_at	AT5G14780		Formate dehydrogenase (FDH)	2.48345	-1.00102
	263986_at	AT2G42790		Citrate synthase 3 (CSY3)	3.1562	1.32754
Biosynthesis of alkaloids derived from ornithine, lysine and nicotinic acid			0.0231
	266265_at	AT2G29340		Short-chain dehydrogenase reductase (SDR) family protein	3.77392	-1.10801
	266279_at	AT2G29290		Tropinone reductase / tropine dehydrogenase	2.57819	1.55834
	248207_at	AT5G53970		Aminotransferase	2.57113	1.66471
	253971_at	AT4G26530		Fructose-bisphosphate aldolase	2.20343	1.42373
	266278_at	AT2G29300		Tropinone reductase/ tropine dehydrogenase	2.27976	1.97773
	253373_at	AT4G33150		Lysine-ketoglutarate reductase/saccharopine dehydrogenase bifunctional enzyme	3.59776	7.13006
	263986_at	AT2G42790		Citrate synthase 3 (CSY3)	3.1562	1.32754
Fatty acid elongation in mitochondria			0.0478
	245422_at	AT4G17470		Palmitoyl protein thioesterase family protein	6.03345	1.1433
KEGG categories for for significantly up-regulated (2 ≥ fold) genes in rootstock flower buds (Details of genes)
KEGG Pathway name	Probeset ID	Gene ID	p-value	Description	Fold change, Scion vs Rootstock
					Flower buds	Leaf
Ascorbate and aldarate metabolism			0.0137
	266693_at	AT2G19800		Myo-inositol oxygenase 2 (MIOX2)	-2.88093	3.41656
	254001_at	AT4G26260		Myo-inositol oxygenase 4 (MIOX4)	-4.42052	1.758
Inositol phosphate metabolism			0.0188
	266693_at	AT2G19800		Myo-inositol oxygenase 2 (MIOX2)	-2.88093	3.41656
	254001_at	AT4G26260		Myo-inositol oxygenase 4 (MIOX4)	-4.42052	1.758

## Sheet: Table 6
KEGG categories for significantly up-regulated (2 ≥ fold) genes in scion leaf (Details of genes)
KEGG Pathway name	Probeset ID	Gene ID	p-value	Description	Fold change, Scion vs Rootstock
					Leaf	Flower buds
Flavonoid biosynthesis			0.00639
	254283_s_at	AT4G22870		Leucoanthocyanidin dioxygenase	2.11471	1.04784
	254283_s_at	AT4G22880		Tannin deficient seed 4 (LDOX)	2.11471	1.04784
Biosynthesis of phenylpropanoids			0.0153
	260941_at	AT1G44970		Peroxidase	3.22339	-1.64355
	253332_at	AT4G33420		Peroxidase	2.79217	1.96049
	261096_at	AT1G62940		Acyl-CoA synthetase 5 (ACOS5)	3.47728	-1.76855
	254283_s_at	AT4G22870		Leucoanthocyanidin dioxygenase	2.11471	1.04784
	254283_s_at	AT4G22880		Tannin deficient seed 4 (LDOX)	2.11471	1.04784
Phenylpropanoid biosynthesis			0.0238
	260941_at	AT1G44970		Peroxidase	3.22339	-1.64355
	253332_at	AT4G33420		Peroxidase	2.79217	1.96049
	261096_at	AT1G62940		Acyl-CoA synthetase 5 (ACOS5)	3.47728	-1.76855
KEGG categories for significantly up-regulated (2 ≥ fold) genes in rootstock leaf (Details of genes)
KEGG Pathway name	Probeset ID	Gene ID	p-value	Description	Fold change, Scion vs Rootstock
					Leaf	Flower buds
Alpha-Linolenic acid metabolism			0.000654
	249208_at	AT5G42650		Allene oxide synthase (AOS)	-2.42238	1.12829
	259875_s_at	AT1G76680		12-oxophytodienoate reductase 1 (OPR1)	-2.0102	-1.15259
	259875_s_at	AT1G76690		12-oxophytodienoate reductase 2 (OPR2)	-2.0102	-1.15259
Metabolism of xenobiotics by cytochrome P450			0.00704
	266746_s_at	AT2G02930		Glutathione S-transferase F3 (ATGSTF3)	-3.27066	-1.00735
	262119_s_at	AT1G02920		Glutathione transferase (ATGSTF7)	-3.1455	-1.04302
Alanine, aspartate and glutamate metabolism			0.0234
	250032_at	AT5G18170		Glutamate dehydrogenase 1 (GDH 1)	-2.10954	1.07076
	253252_at	AT4G34740		GLN phosphoribosyl pyrophosphate amidotransferase 2 (ATASE2)	-2.01602	-1.33149
Glutathione metabolism			0.0356
	266746_s_at	AT2G02930		Glutathione S-transferase F3 (ATGSTF3)	-3.27066	-1.00735
	262119_s_at	AT1G02920		Glutathione transferase (ATGSTF7)	-3.1455	-1.04302
Plant-pathogen interaction			0.043
	258617_at	AT3G03000		Calmodulin	-2.05028	1.10284
	254487_at	AT4G20780		Calcium-binding protein	-2.33832	-1.18889
	263776_s_at	AT2G46430		Cyclic nucleotide-gated channel 3 (ATCNGC3)	-2.83893	-1.12535
