# Supplementary material for: Grafting Triggers Differential Responses between Scion and Rootstock
Source: PLoS One. 2015 Apr 13;10(4):e0124438. doi: 10.1371/journal.pone.0124438 (PMC4395316; doi:10.1371/journal.pone.0124438)
Supplement: S5 Table — (XLSX) [file pone.0124438.s007.xlsx]

## Sheet: Sheet1
Sequences of primers used in qRT-PCR
Gene ID	Annotation	Forward Primer (5'-3'	Reverse Primer (5'-3')
AT4G05320	Ubiquitin 10 (UBQ10)	CAC ACT CCA CTT GGT CTT GCG T	TGG TCT TTC CGG TGA GAG TCT TCA
AT3G02480	ABA-responsive protein-related	T TGT CCT TGA CGA CAT CAG CAG CTC	GAA GGC CGG TGG AAT GAT GGA CAA
AT5G15800	SEPALLATA1 (SEP1)	GGA AGA GGA AGA GTA GAG CTG AAG AG	GCA ACT TCA GCA TCA CAG AGA ACA GAC
AT5G66400	Responsive to ABA 18 (RAB18)	AGG CCA CTG ACG AGT ACG GAA AC	ATC CGT ACC CTT GGC CAC CTG TTC
AT3G45160	Glucosinolate biosynthetic process	CCC CGG GAA ACT AAT CAA GAA AGC G	GTG ATT CTC CAC GCT GCT TCT TGG
AT5G03350	Legume lectin family protein	TT GAA AGG GAC TGG AGT GGA CCA AAG	CTC AGA GTT GGT CTT CCT TGG AGA C
